# Supplementary material for: Crystal structure determination of a lifelong biopersistent asbestos fibre using single-crystal synchrotron X-ray micro-diffraction
Source: IUCrJ. 2021 Jan 1;8(Pt 1):76–86. doi: 10.1107/S2052252520015079 (PMC7792997; doi:10.1107/S2052252520015079)
Supplement: Supplementary file 1 [file m-08-00076-sup1.cif]

data_I

_audit_update_record
;
2020-03-28 # Formatted by publCIF

;
_publcif_datablock.id '{f36309ef-3c22-480d-ba1a-fb7336d765c7}'

_publ_section_exptl_refinement
;
(type here to add)
;

_publ_section_exptl_prep
;
(type here to add)
;

_publ_manuscript_text
;
(type here to add)
;
 
_audit_creation_method            'SHELXL-2014/7'
_shelx_SHELXL_version_number      '2014/7'
_chemical_name_systematic         ?
_chemical_name_common             ?
_chemical_melting_point           ?
_chemical_formula_moiety          ?
_chemical_formula_sum
 'Ca0.18 Fe5.40 Al0.17 Mg1.25 Si8 O23.92 F0.08 H1.92' 
_chemical_formula_weight          954.66

loop_
 _atom_type_symbol
 _atom_type_description
 _atom_type_scat_dispersion_real
 _atom_type_scat_dispersion_imag
 _atom_type_scat_source
 'O'  'O'  -0.0009   0.0009
 'International Tables Vol C Tables 4.2.6.8 and 6.1.1.4'
 'Si'  'Si'   0.0102   0.0123
 'International Tables Vol C Tables 4.2.6.8 and 6.1.1.4'
 'Fe'  'Fe'   0.1190   0.1737
 'International Tables Vol C Tables 4.2.6.8 and 6.1.1.4'
 'Mg'  'Mg'   0.0041   0.0061
 'International Tables Vol C Tables 4.2.6.8 and 6.1.1.4'
 'Al'  'Al'   0.0073   0.0088
 'International Tables Vol C Tables 4.2.6.8 and 6.1.1.4'
 'Ca'  'Ca'   0.0502   0.0583
 'International Tables Vol C Tables 4.2.6.8 and 6.1.1.4'
 'F'  'F'  -0.0002   0.0016
 'International Tables Vol C Tables 4.2.6.8 and 6.1.1.4'
 'H'  'H'   0.0000   0.0000
 'International Tables Vol C Tables 4.2.6.8 and 6.1.1.4'
 
_space_group_crystal_system       monoclinic
_space_group_IT_number            12
_space_group_name_H-M_alt         'C 2/m'
_space_group_name_Hall            '-C 2y'
 
_shelx_space_group_comment
;
The symmetry employed for this shelxl refinement is uniquely defined
by the following loop, which should always be used as a source of
symmetry information in preference to the above space-group names.
They are only intended as comments.
;
 
loop_
 _space_group_symop_operation_xyz
 'x, y, z'
 '-x, y, -z'
 'x+1/2, y+1/2, z'
 '-x+1/2, y+1/2, -z'
 '-x, -y, -z'
 'x, -y, z'
 '-x+1/2, -y+1/2, -z'
 'x+1/2, -y+1/2, z'
 
_cell_length_a                    9.54396(20)
_cell_length_b                    18.2455(4)
_cell_length_c                    5.32660(12)
_cell_angle_alpha                 90
_cell_angle_beta                  101.883(2)
_cell_angle_gamma                 90
_cell_volume                      907.67(3)
_cell_formula_units_Z             2
_cell_measurement_temperature     293(2)
_cell_measurement_reflns_used     1070
_cell_measurement_theta_min       1.72
_cell_measurement_theta_max       14.78
 
_exptl_crystal_description        'needle'
_exptl_crystal_colour             'pale green'
_exptl_crystal_density_meas       ?
_exptl_crystal_density_method     ?
_exptl_crystal_density_diffrn     3.493          
_exptl_crystal_F_000              934.5
_exptl_transmission_factor_min    0.91
_exptl_transmission_factor_max    0.97
_exptl_crystal_size_max           0.001
_exptl_crystal_size_mid           0.001
_exptl_crystal_size_min           0.001
_exptl_absorpt_coefficient_mu     0.5
_shelx_estimated_absorpt_T_min    1.000
_shelx_estimated_absorpt_T_max    1.000
_exptl_absorpt_correction_type    multi-scan
_exptl_absorpt_correction_T_min   ?
_exptl_absorpt_correction_T_max   ?
_exptl_absorpt_process_details    'SCALE3 ABSPACK; Oxford Diffraction, (2006)'
_diffrn_ambient_temperature       293(2)
_diffrn_radiation_wavelength      0.30909
_diffrn_radiation_type            synchrotron
_diffrn_source                    synchrotron
_diffrn_radiation_probe           x-ray
_diffrn_measurement_device_type   'ID11 diffractometer'
_diffrn_measurement_method        'phi scan'
_diffrn_detector_area_resol_mean  ?
_diffrn_reflns_number             7498
_diffrn_standards_number          1089
_diffrn_reflns_av_unetI/netI      0.0119
_diffrn_reflns_av_R_equivalents   0.0296
_diffrn_reflns_limit_h_min        -12
_diffrn_reflns_limit_h_max        12
_diffrn_reflns_limit_k_min        -24
_diffrn_reflns_limit_k_max        24
_diffrn_reflns_limit_l_min        -7
_diffrn_reflns_limit_l_max        7
_diffrn_reflns_theta_min          1.699
_diffrn_reflns_theta_max          11.886
_diffrn_reflns_theta_full         10.688
_diffrn_measured_fraction_theta_max   0.939
_diffrn_measured_fraction_theta_full  0.934
_diffrn_reflns_Laue_measured_fraction_max    0.939
_diffrn_reflns_Laue_measured_fraction_full   0.950
_diffrn_reflns_point_group_measured_fraction_max   0.939
_diffrn_reflns_point_group_measured_fraction_full  0.950
_diffrn_standards_interval_time   0.0
_reflns_number_total              1089
_reflns_number_gt                 986
_reflns_threshold_expression      'I > 2\s(I)'
_reflns_Friedel_coverage          0.000
_reflns_Friedel_fraction_max      .
_reflns_Friedel_fraction_full     .
 
_reflns_special_details
;
 Reflections were merged by SHELXL according to the crystal
 class for the calculation of statistics and refinement.
 
 _reflns_Friedel_fraction is defined as the number of unique
 Friedel pairs measured divided by the number that would be
 possible theoretically, ignoring centric projections and
 systematic absences.
;
 
_computing_data_collection        ?
_computing_cell_refinement        ?
_computing_data_reduction         ?
_computing_structure_solution     ?
_computing_structure_refinement 'SHELXL-2014/7 (Sheldrick, 2014)'
_computing_molecular_graphics     ?
_computing_publication_material   ?
_refine_special_details           ?
_refine_ls_structure_factor_coef  Fsqd
_refine_ls_matrix_type            full
_refine_ls_weighting_scheme       calc
_refine_ls_weighting_details
'w=1/[\s^2^(Fo^2^)+(0.0581P)^2^+17.3651P] where P=(Fo^2^+2Fc^2^)/3'
_atom_sites_solution_primary      ?
_atom_sites_solution_secondary    ?
_atom_sites_solution_hydrogens    difmap
_refine_ls_hydrogen_treatment     refxyz
_refine_ls_extinction_method      none
_refine_ls_extinction_coef        .
_refine_ls_number_reflns          1089
_refine_ls_number_parameters      107
_refine_ls_number_restraints      5
_refine_ls_R_factor_all           0.0485
_refine_ls_R_factor_gt            0.0450
_refine_ls_wR_factor_ref          0.1589
_refine_ls_wR_factor_gt           0.1570
_refine_ls_goodness_of_fit_ref    1.296
_refine_ls_restrained_S_all       1.293
_refine_ls_shift/su_max           0.000
_refine_ls_shift/su_mean          0.000
 
loop_
 _atom_site_label
 _atom_site_type_symbol
 _atom_site_fract_x
 _atom_site_fract_y
 _atom_site_fract_z
 _atom_site_U_iso_or_equiv
 _atom_site_adp_type
 _atom_site_occupancy
 _atom_site_site_symmetry_order  
 _atom_site_calc_flag
 _atom_site_refinement_flags_posn
 _atom_site_refinement_flags_adp
 _atom_site_refinement_flags_occupancy
 _atom_site_disorder_assembly
 _atom_site_disorder_group
Fe1 Fe 0.0000 0.08535(7) 0.5000 0.0120(5) Uani 0.763(13) 2 d S T P . .
Mg1 Mg 0.0000 0.08535(7) 0.5000 0.0120(5) Uani 0.237(13) 2 d S T P . .
Fe2 Fe 0.0000 0.17889(8) 0.0000 0.0105(5) Uani 0.615(12) 2 d S T P . .
Mg2 Mg 0.0000 0.17889(8) 0.0000 0.0105(5) Uani 0.385(13) 2 d S T P . .
Fe3 Fe 0.0000 0.0000 0.0000 0.0135(6) Uani 0.827(18) 4 d S T P . .
Al3 Al 0.0000 0.0000 0.0000 0.0135(6) Uani 0.173(19) 4 d S T P . .
Fe4 Fe 0.0000 0.25861(7) 0.5000 0.0141(4) Uani 0.908(19) 2 d S T P . .
Ca4 Ca 0.0000 0.25861(7) 0.5000 0.0141(4) Uani 0.092(19) 2 d S T P . .
Si1 Si 0.28717(16) 0.08369(8) 0.2703(3) 0.0091(4) Uani 1 1 d . . . . .
Si2 Si 0.29771(16) 0.16760(8) 0.7762(3) 0.0095(4) Uani 1 1 d . . . . .
O1 O 0.1144(4) 0.0878(2) 0.2077(7) 0.0118(8) Uani 1 1 d . . . . .
O2 O 0.1247(4) 0.1727(2) 0.7136(7) 0.0124(8) Uani 1 1 d . . . . .
O3 O 0.1100(7) 0.0000 0.7073(11) 0.0165(12) Uani 0.96(3) 2 d S T P . .
F3 F 0.1100(7) 0.0000 0.7073(11) 0.0165(12) Uani 0.04(3) 2 d S T P . .
H3 H 0.213(13) 0.0000 0.72(2) 0.020 Uiso 0.96(3) 2 d S U P . .
O4 O 0.3814(4) 0.2436(2) 0.7696(7) 0.0143(8) Uani 1 1 d . . . . .
O5 O 0.3500(4) 0.1286(2) 0.0553(7) 0.0134(8) Uani 1 1 d . . . . .
O6 O 0.3504(4) 0.1202(2) 0.5494(7) 0.0150(8) Uani 1 1 d . . . . .
O7 O 0.3411(6) 0.0000 0.2746(11) 0.0155(11) Uani 1 2 d S T P . .
 
loop_
 _atom_site_aniso_label
 _atom_site_aniso_U_11
 _atom_site_aniso_U_22
 _atom_site_aniso_U_33
 _atom_site_aniso_U_23
 _atom_site_aniso_U_13
 _atom_site_aniso_U_12
Fe1 0.0142(8) 0.0121(7) 0.0110(7) 0.000 0.0056(5) 0.000
Mg1 0.0142(8) 0.0121(7) 0.0110(7) 0.000 0.0056(5) 0.000
Fe2 0.0120(8) 0.0094(8) 0.0106(8) 0.000 0.0037(5) 0.000
Mg2 0.0120(8) 0.0094(8) 0.0106(8) 0.000 0.0037(5) 0.000
Fe3 0.0166(10) 0.0110(9) 0.0125(10) 0.000 0.0023(7) 0.000
Al3 0.0166(10) 0.0110(9) 0.0125(10) 0.000 0.0023(7) 0.000
Fe4 0.0145(6) 0.0169(6) 0.0122(6) 0.000 0.0058(4) 0.000
Ca4 0.0145(6) 0.0169(6) 0.0122(6) 0.000 0.0058(4) 0.000
Si1 0.0097(7) 0.0082(7) 0.0099(7) -0.0004(5) 0.0032(5) -0.0012(5)
Si2 0.0107(7) 0.0094(7) 0.0090(7) 0.0003(5) 0.0033(5) -0.0010(5)
O1 0.0114(18) 0.0134(19) 0.0108(18) 0.0004(13) 0.0032(14) 0.0009(13)
O2 0.0094(17) 0.017(2) 0.0114(18) 0.0010(14) 0.0034(14) -0.0007(14)
O3 0.021(3) 0.017(3) 0.013(3) 0.000 0.006(2) 0.000
F3 0.021(3) 0.017(3) 0.013(3) 0.000 0.006(2) 0.000
O4 0.0175(19) 0.0113(18) 0.0142(18) 0.0014(14) 0.0036(14) -0.0050(15)
O5 0.0123(18) 0.0144(18) 0.0140(17) 0.0042(14) 0.0035(14) -0.0007(14)
O6 0.0127(19) 0.018(2) 0.0142(18) -0.0063(15) 0.0024(14) 0.0005(15)
O7 0.010(2) 0.013(3) 0.023(3) 0.000 0.004(2) 0.000
 
_geom_special_details
;
 All esds (except the esd in the dihedral angle between two l.s. planes)
 are estimated using the full covariance matrix.  The cell esds are taken
 into account individually in the estimation of esds in distances, angles
 and torsion angles; correlations between esds in cell parameters are only
 used when they are defined by crystal symmetry.  An approximate (isotropic)
 treatment of cell esds is used for estimating esds involving l.s. planes.
;
 
loop_
 _geom_bond_atom_site_label_1
 _geom_bond_atom_site_label_2
 _geom_bond_distance
 _geom_bond_site_symmetry_2
 _geom_bond_publ_flag
Fe1 O3 2.066(4) . ?
Fe1 F3 2.066(4) 5_556 ?
Fe1 O3 2.066(4) 5_556 ?
Fe1 O1 2.078(4) . ?
Fe1 O1 2.078(4) 2_556 ?
Fe1 O2 2.167(4) 2_556 ?
Fe1 O2 2.167(4) . ?
Fe1 Mg1 3.114(3) 5_556 ?
Fe1 Mg2 3.1632(10) 1_556 ?
Fe2 O4 2.053(4) 7_556 ?
Fe2 O4 2.053(4) 8_454 ?
Fe2 O2 2.122(4) 1_554 ?
Fe2 O2 2.122(4) 2_556 ?
Fe2 O1 2.163(4) . ?
Fe2 O1 2.163(4) 2 ?
Fe2 Ca4 3.0346(9) 1_554 ?
Fe2 Mg1 3.1632(10) 1_554 ?
Fe3 F3 2.051(6) 5_556 ?
Fe3 F3 2.051(6) 1_554 ?
Fe3 O3 2.051(6) 5_556 ?
Fe3 O3 2.051(6) 1_554 ?
Fe3 O1 2.118(4) 5 ?
Fe3 O1 2.118(4) 6 ?
Fe3 O1 2.118(4) 2 ?
Fe3 O1 2.118(4) . ?
Fe3 Mg1 3.0852(6) 5 ?
Fe3 Mg1 3.0852(6) 5_556 ?
Fe3 Mg1 3.0852(6) 1_554 ?
Fe4 O4 2.004(4) 8_455 ?
Fe4 O4 2.004(4) 7_556 ?
Fe4 O2 2.147(4) 2_556 ?
Fe4 O2 2.147(4) . ?
Fe4 Mg2 3.0346(9) 1_556 ?
Si1 O7 1.610(2) . ?
Si1 O1 1.616(4) . ?
Si1 O5 1.620(4) . ?
Si1 O6 1.627(4) . ?
Si1 Ca4 3.5888(17) 7_556 ?
Si2 O4 1.604(4) . ?
Si2 O2 1.618(4) . ?
Si2 O5 1.631(4) 1_556 ?
Si2 O6 1.647(4) . ?
Si2 Ca4 2.9791(15) 7_556 ?
O2 Mg2 2.123(4) 1_556 ?
O2 Fe2 2.123(4) 1_556 ?
O3 Al3 2.051(6) 1_556 ?
O3 Fe3 2.051(6) 1_556 ?
O3 Fe1 2.066(4) 5_556 ?
O3 Mg1 2.066(4) 5_556 ?
O3 H3 0.97(12) . ?
O4 Ca4 2.004(4) 7_556 ?
O4 Fe4 2.004(4) 7_556 ?
O4 Fe2 2.053(4) 7_556 ?
O4 Mg2 2.053(4) 7_556 ?
O5 Si2 1.631(4) 1_554 ?
O6 Ca4 2.674(4) 7_556 ?
O7 Si1 1.610(2) 6 ?
 
loop_
 _geom_angle_atom_site_label_1
 _geom_angle_atom_site_label_2
 _geom_angle_atom_site_label_3
 _geom_angle
 _geom_angle_site_symmetry_1
 _geom_angle_site_symmetry_3
 _geom_angle_publ_flag
O3 Fe1 F3 82.2 . 5_556 ?
O3 Fe1 O3 82.2(3) . 5_556 ?
F3 Fe1 O3 0.0 5_556 5_556 ?
O3 Fe1 O1 97.42(19) . . ?
F3 Fe1 O1 84.45(19) 5_556 . ?
O3 Fe1 O1 84.45(19) 5_556 . ?
O3 Fe1 O1 84.45(19) . 2_556 ?
F3 Fe1 O1 97.42(19) 5_556 2_556 ?
O3 Fe1 O1 97.42(19) 5_556 2_556 ?
O1 Fe1 O1 177.5(2) . 2_556 ?
O3 Fe1 O2 177.28(18) . 2_556 ?
F3 Fe1 O2 96.32(17) 5_556 2_556 ?
O3 Fe1 O2 96.32(17) 5_556 2_556 ?
O1 Fe1 O2 84.68(14) . 2_556 ?
O1 Fe1 O2 93.50(15) 2_556 2_556 ?
O3 Fe1 O2 96.32(17) . . ?
F3 Fe1 O2 177.28(18) 5_556 . ?
O3 Fe1 O2 177.28(18) 5_556 . ?
O1 Fe1 O2 93.50(15) . . ?
O1 Fe1 O2 84.68(15) 2_556 . ?
O2 Fe1 O2 85.3(2) 2_556 . ?
O3 Fe1 Mg1 41.10(13) . 5_556 ?
F3 Fe1 Mg1 41.10(13) 5_556 5_556 ?
O3 Fe1 Mg1 41.10(13) 5_556 5_556 ?
O1 Fe1 Mg1 91.24(11) . 5_556 ?
O1 Fe1 Mg1 91.23(11) 2_556 5_556 ?
O2 Fe1 Mg1 137.37(11) 2_556 5_556 ?
O2 Fe1 Mg1 137.37(11) . 5_556 ?
O3 Fe1 Mg2 92.56(13) . 1_556 ?
F3 Fe1 Mg2 140.22(16) 5_556 1_556 ?
O3 Fe1 Mg2 140.22(16) 5_556 1_556 ?
O1 Fe1 Mg2 135.26(11) . 1_556 ?
O1 Fe1 Mg2 42.81(11) 2_556 1_556 ?
O2 Fe1 Mg2 87.12(11) 2_556 1_556 ?
O2 Fe1 Mg2 41.95(10) . 1_556 ?
Mg1 Fe1 Mg2 122.65(3) 5_556 1_556 ?
O4 Fe2 O4 92.9(2) 7_556 8_454 ?
O4 Fe2 O2 98.30(16) 7_556 1_554 ?
O4 Fe2 O2 85.90(15) 8_454 1_554 ?
O4 Fe2 O2 85.90(15) 7_556 2_556 ?
O4 Fe2 O2 98.30(16) 8_454 2_556 ?
O2 Fe2 O2 173.9(2) 1_554 2_556 ?
O4 Fe2 O1 93.76(15) 7_556 . ?
O4 Fe2 O1 173.16(16) 8_454 . ?
O2 Fe2 O1 91.63(15) 1_554 . ?
O2 Fe2 O1 83.70(15) 2_556 . ?
O4 Fe2 O1 173.16(16) 7_556 2 ?
O4 Fe2 O1 93.76(15) 8_454 2 ?
O2 Fe2 O1 83.70(15) 1_554 2 ?
O2 Fe2 O1 91.63(15) 2_556 2 ?
O1 Fe2 O1 79.6(2) . 2 ?
O4 Fe2 Ca4 95.43(11) 7_556 1_554 ?
O4 Fe2 Ca4 40.97(11) 8_454 1_554 ?
O2 Fe2 Ca4 45.02(11) 1_554 1_554 ?
O2 Fe2 Ca4 139.25(11) 2_556 1_554 ?
O1 Fe2 Ca4 136.55(10) . 1_554 ?
O1 Fe2 Ca4 90.60(10) 2 1_554 ?
O4 Fe2 Mg1 141.20(11) 7_556 1_554 ?
O4 Fe2 Mg1 87.94(11) 8_454 1_554 ?
O2 Fe2 Mg1 43.03(11) 1_554 1_554 ?
O2 Fe2 Mg1 132.37(11) 2_556 1_554 ?
O1 Fe2 Mg1 85.91(11) . 1_554 ?
O1 Fe2 Mg1 40.74(10) 2 1_554 ?
Ca4 Fe2 Mg1 61.29(3) 1_554 1_554 ?
F3 Fe3 F3 180.0(3) 5_556 1_554 ?
F3 Fe3 O3 0.0 5_556 5_556 ?
F3 Fe3 O3 180.0 1_554 5_556 ?
F3 Fe3 O3 180.0 5_556 1_554 ?
F3 Fe3 O3 0.0 1_554 1_554 ?
O3 Fe3 O3 180.0(3) 5_556 1_554 ?
F3 Fe3 O1 96.18(15) 5_556 5 ?
F3 Fe3 O1 83.82(15) 1_554 5 ?
O3 Fe3 O1 96.18(15) 5_556 5 ?
O3 Fe3 O1 83.82(15) 1_554 5 ?
F3 Fe3 O1 83.82(15) 5_556 6 ?
F3 Fe3 O1 96.18(15) 1_554 6 ?
O3 Fe3 O1 83.82(15) 5_556 6 ?
O3 Fe3 O1 96.18(15) 1_554 6 ?
O1 Fe3 O1 81.7(2) 5 6 ?
F3 Fe3 O1 96.18(15) 5_556 2 ?
F3 Fe3 O1 83.82(15) 1_554 2 ?
O3 Fe3 O1 96.18(15) 5_556 2 ?
O3 Fe3 O1 83.82(15) 1_554 2 ?
O1 Fe3 O1 98.3(2) 5 2 ?
O1 Fe3 O1 180.0(2) 6 2 ?
F3 Fe3 O1 83.82(15) 5_556 . ?
F3 Fe3 O1 96.18(15) 1_554 . ?
O3 Fe3 O1 83.82(15) 5_556 . ?
O3 Fe3 O1 96.18(15) 1_554 . ?
O1 Fe3 O1 180.0 5 . ?
O1 Fe3 O1 98.3(2) 6 . ?
O1 Fe3 O1 81.7(2) 2 . ?
F3 Fe3 Mg1 138.34(11) 5_556 5 ?
F3 Fe3 Mg1 41.66(11) 1_554 5 ?
O3 Fe3 Mg1 138.34(11) 5_556 5 ?
O3 Fe3 Mg1 41.66(11) 1_554 5 ?
O1 Fe3 Mg1 42.16(10) 5 5 ?
O1 Fe3 Mg1 88.72(10) 6 5 ?
O1 Fe3 Mg1 91.28(10) 2 5 ?
O1 Fe3 Mg1 137.84(10) . 5 ?
F3 Fe3 Mg1 41.66(11) 5_556 5_556 ?
F3 Fe3 Mg1 138.34(11) 1_554 5_556 ?
O3 Fe3 Mg1 41.66(11) 5_556 5_556 ?
O3 Fe3 Mg1 138.34(11) 1_554 5_556 ?
O1 Fe3 Mg1 88.72(10) 5 5_556 ?
O1 Fe3 Mg1 42.16(10) 6 5_556 ?
O1 Fe3 Mg1 137.84(10) 2 5_556 ?
O1 Fe3 Mg1 91.28(10) . 5_556 ?
Mg1 Fe3 Mg1 119.37(4) 5 5_556 ?
F3 Fe3 Mg1 138.34(11) 5_556 1_554 ?
F3 Fe3 Mg1 41.66(11) 1_554 1_554 ?
O3 Fe3 Mg1 138.34(11) 5_556 1_554 ?
O3 Fe3 Mg1 41.66(11) 1_554 1_554 ?
O1 Fe3 Mg1 91.28(10) 5 1_554 ?
O1 Fe3 Mg1 137.84(10) 6 1_554 ?
O1 Fe3 Mg1 42.16(10) 2 1_554 ?
O1 Fe3 Mg1 88.72(10) . 1_554 ?
Mg1 Fe3 Mg1 60.63(4) 5 1_554 ?
Mg1 Fe3 Mg1 180.00(4) 5_556 1_554 ?
O4 Fe4 O4 177.7(2) 8_455 7_556 ?
O4 Fe4 O2 91.83(16) 8_455 2_556 ?
O4 Fe4 O2 86.50(15) 7_556 2_556 ?
O4 Fe4 O2 86.51(15) 8_455 . ?
O4 Fe4 O2 91.82(15) 7_556 . ?
O2 Fe4 O2 86.2(2) 2_556 . ?
O4 Fe4 Mg2 42.21(11) 8_455 1_556 ?
O4 Fe4 Mg2 136.19(12) 7_556 1_556 ?
O2 Fe4 Mg2 90.86(11) 2_556 1_556 ?
O2 Fe4 Mg2 44.38(10) . 1_556 ?
O7 Si1 O1 110.9(2) . . ?
O7 Si1 O5 109.0(3) . . ?
O1 Si1 O5 110.0(2) . . ?
O7 Si1 O6 108.5(3) . . ?
O1 Si1 O6 109.9(2) . . ?
O5 Si1 O6 108.5(2) . . ?
O7 Si1 Ca4 126.8(2) . 7_556 ?
O1 Si1 Ca4 121.01(15) . 7_556 ?
O5 Si1 Ca4 64.53(15) . 7_556 ?
O6 Si1 Ca4 44.19(15) . 7_556 ?
O4 Si2 O2 115.9(2) . . ?
O4 Si2 O5 109.7(2) . 1_556 ?
O2 Si2 O5 108.7(2) . 1_556 ?
O4 Si2 O6 102.1(2) . . ?
O2 Si2 O6 109.4(2) . . ?
O5 Si2 O6 110.9(2) 1_556 . ?
O4 Si2 Ca4 38.94(15) . 7_556 ?
O2 Si2 Ca4 127.54(15) . 7_556 ?
O5 Si2 Ca4 122.68(15) 1_556 7_556 ?
O6 Si2 Ca4 63.13(15) . 7_556 ?
Si1 O1 Fe1 121.1(2) . . ?
Si1 O1 Fe3 117.8(2) . . ?
Fe1 O1 Fe3 94.67(16) . . ?
Si1 O1 Fe2 121.8(2) . . ?
Fe1 O1 Fe2 96.45(16) . . ?
Fe3 O1 Fe2 99.35(16) . . ?
Si2 O2 Mg2 123.6(2) . 1_556 ?
Si2 O2 Fe2 123.6(2) . 1_556 ?
Mg2 O2 Fe2 0.0 1_556 1_556 ?
Si2 O2 Fe4 125.6(2) . . ?
Mg2 O2 Fe4 90.60(15) 1_556 . ?
Fe2 O2 Fe4 90.60(15) 1_556 . ?
Si2 O2 Fe1 119.5(2) . . ?
Mg2 O2 Fe1 95.02(15) 1_556 . ?
Fe2 O2 Fe1 95.02(15) 1_556 . ?
Fe4 O2 Fe1 94.25(15) . . ?
Al3 O3 Fe3 0.0 1_556 1_556 ?
Al3 O3 Fe1 97.1(2) 1_556 . ?
Fe3 O3 Fe1 97.1(2) 1_556 . ?
Al3 O3 Fe1 97.1(2) 1_556 5_556 ?
Fe3 O3 Fe1 97.1(2) 1_556 5_556 ?
Fe1 O3 Fe1 97.8(3) . 5_556 ?
Al3 O3 Mg1 97.1(2) 1_556 5_556 ?
Fe3 O3 Mg1 97.1(2) 1_556 5_556 ?
Fe1 O3 Mg1 97.8 . 5_556 ?
Fe1 O3 Mg1 0.00(5) 5_556 5_556 ?
Al3 O3 H3 129(6) 1_556 . ?
Fe3 O3 H3 129(6) 1_556 . ?
Fe1 O3 H3 115(4) . . ?
Fe1 O3 H3 115(4) 5_556 . ?
Mg1 O3 H3 115(4) 5_556 . ?
Si2 O4 Ca4 110.8(2) . 7_556 ?
Si2 O4 Fe4 110.8(2) . 7_556 ?
Ca4 O4 Fe4 0.0 7_556 7_556 ?
Si2 O4 Fe2 142.9(2) . 7_556 ?
Ca4 O4 Fe2 96.83(16) 7_556 7_556 ?
Fe4 O4 Fe2 96.83(16) 7_556 7_556 ?
Si2 O4 Mg2 142.9(2) . 7_556 ?
Ca4 O4 Mg2 96.83(16) 7_556 7_556 ?
Fe4 O4 Mg2 96.83(16) 7_556 7_556 ?
Fe2 O4 Mg2 0.00(6) 7_556 7_556 ?
Si1 O5 Si2 141.0(3) . 1_554 ?
Si1 O6 Si2 140.7(3) . . ?
Si1 O6 Ca4 110.7(2) . 7_556 ?
Si2 O6 Ca4 83.56(16) . 7_556 ?
Si1 O7 Si1 143.1(4) 6 . ?
 
loop_
 _geom_torsion_atom_site_label_1
 _geom_torsion_atom_site_label_2
 _geom_torsion_atom_site_label_3
 _geom_torsion_atom_site_label_4
 _geom_torsion
 _geom_torsion_site_symmetry_1
 _geom_torsion_site_symmetry_2
 _geom_torsion_site_symmetry_3
 _geom_torsion_site_symmetry_4
 _geom_torsion_publ_flag
O7 Si1 O1 Fe1 90.0(3) . . . . ?
O5 Si1 O1 Fe1 -149.3(2) . . . . ?
O6 Si1 O1 Fe1 -30.0(3) . . . . ?
Ca4 Si1 O1 Fe1 -77.7(2) 7_556 . . . ?
O7 Si1 O1 Fe3 -25.1(3) . . . . ?
O5 Si1 O1 Fe3 95.5(2) . . . . ?
O6 Si1 O1 Fe3 -145.2(2) . . . . ?
Ca4 Si1 O1 Fe3 167.09(11) 7_556 . . . ?
O7 Si1 O1 Fe2 -148.1(3) . . . . ?
O5 Si1 O1 Fe2 -27.5(3) . . . . ?
O6 Si1 O1 Fe2 91.9(3) . . . . ?
Ca4 Si1 O1 Fe2 44.1(3) 7_556 . . . ?
O4 Si2 O2 Mg2 -96.4(3) . . . 1_556 ?
O5 Si2 O2 Mg2 27.7(3) 1_556 . . 1_556 ?
O6 Si2 O2 Mg2 148.9(2) . . . 1_556 ?
Ca4 Si2 O2 Mg2 -140.57(17) 7_556 . . 1_556 ?
O4 Si2 O2 Fe2 -96.4(3) . . . 1_556 ?
O5 Si2 O2 Fe2 27.7(3) 1_556 . . 1_556 ?
O6 Si2 O2 Fe2 148.9(2) . . . 1_556 ?
Ca4 Si2 O2 Fe2 -140.57(17) 7_556 . . 1_556 ?
O4 Si2 O2 Fe4 23.1(3) . . . . ?
O5 Si2 O2 Fe4 147.2(2) 1_556 . . . ?
O6 Si2 O2 Fe4 -91.6(3) . . . . ?
Ca4 Si2 O2 Fe4 -21.1(3) 7_556 . . . ?
O4 Si2 O2 Fe1 143.8(2) . . . . ?
O5 Si2 O2 Fe1 -92.2(3) 1_556 . . . ?
O6 Si2 O2 Fe1 29.1(3) . . . . ?
Ca4 Si2 O2 Fe1 99.6(2) 7_556 . . . ?
O2 Si2 O4 Ca4 -118.5(2) . . . 7_556 ?
O5 Si2 O4 Ca4 118.0(2) 1_556 . . 7_556 ?
O6 Si2 O4 Ca4 0.3(3) . . . 7_556 ?
O2 Si2 O4 Fe4 -118.5(2) . . . 7_556 ?
O5 Si2 O4 Fe4 118.0(2) 1_556 . . 7_556 ?
O6 Si2 O4 Fe4 0.3(3) . . . 7_556 ?
Ca4 Si2 O4 Fe4 0.000(1) 7_556 . . 7_556 ?
O2 Si2 O4 Fe2 105.9(4) . . . 7_556 ?
O5 Si2 O4 Fe2 -17.7(5) 1_556 . . 7_556 ?
O6 Si2 O4 Fe2 -135.4(4) . . . 7_556 ?
Ca4 Si2 O4 Fe2 -135.7(5) 7_556 . . 7_556 ?
O2 Si2 O4 Mg2 105.9(4) . . . 7_556 ?
O5 Si2 O4 Mg2 -17.7(5) 1_556 . . 7_556 ?
O6 Si2 O4 Mg2 -135.4(4) . . . 7_556 ?
Ca4 Si2 O4 Mg2 -135.7(5) 7_556 . . 7_556 ?
O7 Si1 O5 Si2 110.7(5) . . . 1_554 ?
O1 Si1 O5 Si2 -11.0(5) . . . 1_554 ?
O6 Si1 O5 Si2 -131.2(4) . . . 1_554 ?
Ca4 Si1 O5 Si2 -126.7(5) 7_556 . . 1_554 ?
O7 Si1 O6 Si2 -130.1(4) . . . . ?
O1 Si1 O6 Si2 -8.6(5) . . . . ?
O5 Si1 O6 Si2 111.6(4) . . . . ?
Ca4 Si1 O6 Si2 105.8(5) 7_556 . . . ?
O7 Si1 O6 Ca4 124.1(2) . . . 7_556 ?
O1 Si1 O6 Ca4 -114.4(2) . . . 7_556 ?
O5 Si1 O6 Ca4 5.8(3) . . . 7_556 ?
O4 Si2 O6 Si1 -115.3(4) . . . . ?
O2 Si2 O6 Si1 8.0(5) . . . . ?
O5 Si2 O6 Si1 127.9(4) 1_556 . . . ?
Ca4 Si2 O6 Si1 -115.1(5) 7_556 . . . ?
O4 Si2 O6 Ca4 -0.20(19) . . . 7_556 ?
O2 Si2 O6 Ca4 123.09(17) . . . 7_556 ?
O5 Si2 O6 Ca4 -117.02(18) 1_556 . . 7_556 ?
O1 Si1 O7 Si1 -9.8(7) . . . 6 ?
O5 Si1 O7 Si1 -131.0(6) . . . 6 ?
O6 Si1 O7 Si1 111.0(6) . . . 6 ?
Ca4 Si1 O7 Si1 157.1(5) 7_556 . . 6 ?
 
_refine_diff_density_max    1.275
_refine_diff_density_min   -0.953
_refine_diff_density_rms    0.234

_shelx_res_file
;

    shelx.res created by SHELXL-2014/7


TITL -  dataset n. 1 new extraction
CELL  0.30909   9.543962  18.245498  5.326595   90.000  101.8825   90.000
ZERR     2.00   0.000195   0.000371  0.000123    0.000    0.0023    0.000
LATT   7
SYMM  - X,   Y, - Z
SFAC  O    SI   FE   MG   AL   CA   F    H
DISP $O  -0.000865406 0.000939691   0.91823
DISP $SI  0.0101502   0.0123224     2.40542
DISP $FE  0.1190    0.1737     12.22621
DISP $MG  0.00412301  0.00606447    1.65352
DISP $Al  0.00725419  0.00877979    1.94992
DISP $Ca  0.0502   0.0583     6.13204
DISP $F  -0.000216539 0.00162418    1.00198
DISP $H  0.00000000   0.0000000214  1.265918
UNIT  47.83608 16 10.7945 2.49168 0.3465 0.3674 0.16392 3.83608
MERG   2
omit     0   4   0
omit     2   2   0
omit     2   4   0
omit     0   6   0
omit     3   1   0
omit     4   4   0
omit     2   8   0
omit     5   3   0
omit     3   3   0
omit     2   6   0
omit     3   5   0
omit     0   8   0
omit     3   7   0
omit     1   9   0
omit     4   6   0
omit     0  10   0
omit     5   1   0
omit     1  11   0
omit     4   8   0
omit     6   0   0
omit     0  12   0
omit     3  11   0
omit     2  12   0
omit     7   1   0
omit     7   3   0
omit     0  14   0
omit     6   8   0
omit     4  12   0
omit     8   0   0
omit     0  16   0
omit     8   4   0
omit     5  13   0
omit     2  16   0
omit     7   9   0
omit     8   6   0
omit     6  12   0
omit     9   1   0
omit     8   8   0
omit     7  11   0
omit     5  15   0
omit     7  13   0
omit     9   7   0
omit    10   0   0
omit     8  12   0
omit     6  16   0
omit    -2   0   6
omit     9  11   0
omit    11   1   0
omit    10   8   0
omit     8  16   0
omit    10  12   0
omit     1  23   0
omit    11  11   0
omit     3  23   0
omit     0  24   0
omit     9   9   0
omit     0  22   0
rem
SUMP 0.5 0.0005 0.5 2 0.5 3
SUMP 0.5 0.0005 0.5 4 0.5 5
SUMP 0.25 0.0005 0.25 6 0.25 7
SUMP 0.5 0.0005 0.5 8 0.5 9
sump 0.5 0.0005 0.5 10 0.5 11
exyz FE1  MG1
eadp FE1  MG1
exyz FE2 MG2
eadp FE2 MG2
exyz FE3 al3
eadp FE3 al3
exyz FE4 CA4
eadp FE4 CA4
exyz o3 f3
eadp o3 f3
FMAP   2
SIZE     0.001   0.001   0.001
ACTA
CONF
bond $H
Htab
L.S.  15
WGHT    0.058100   17.365097
FVAR       0.24760   0.76252   0.23749   0.61458   0.38543   0.82677   0.17325
FVAR       0.90814   0.09185   0.95902   0.04098
FE1   3    0.000000    0.085347    0.500000    20.50000    0.01420    0.01211 =
         0.01099    0.00000    0.00559    0.00000
MG1   4    0.000000    0.085347    0.500000    30.50000    0.01420    0.01211 =
         0.01099    0.00000    0.00559    0.00000
FE2   3    0.000000    0.178886    0.000000    40.50000    0.01199    0.00943 =
         0.01064    0.00000    0.00368    0.00000
MG2   4    0.000000    0.178886    0.000000    50.50000    0.01199    0.00943 =
         0.01064    0.00000    0.00368    0.00000
FE3   3    0.000000    0.000000    0.000000    60.25000    0.01664    0.01097 =
         0.01250    0.00000    0.00227    0.00000
AL3   5    0.000000    0.000000    0.000000    70.25000    0.01664    0.01097 =
         0.01250    0.00000    0.00227    0.00000
FE4   3    0.000000    0.258607    0.500000    80.50000    0.01448    0.01689 =
         0.01225    0.00000    0.00582    0.00000
CA4   6    0.000000    0.258607    0.500000    90.50000    0.01448    0.01689 =
         0.01225    0.00000    0.00582    0.00000
SI1   2    0.287169    0.083687    0.270290    11.00000    0.00971    0.00824 =
         0.00986   -0.00039    0.00316   -0.00117
SI2   2    0.297705    0.167602    0.776233    11.00000    0.01068    0.00936 =
         0.00902    0.00025    0.00335   -0.00101
O1    1    0.114355    0.087803    0.207721    11.00000    0.01145    0.01345 =
         0.01076    0.00043    0.00319    0.00090
O2    1    0.124714    0.172730    0.713559    11.00000    0.00941    0.01691 =
         0.01143    0.00101    0.00338   -0.00069
O3    1    0.110030    0.000000    0.707334   100.50000    0.02069    0.01662 =
         0.01324    0.00000    0.00579    0.00000
F3    7    0.110030    0.000000    0.707334   110.50000    0.02069    0.01662 =
         0.01324    0.00000    0.00579    0.00000
rem H da fourier difference, affinato liberamente
H3    8    0.212903    0.000000    0.715321   100.50000   -1.20000
O4    1    0.381401    0.243584    0.769620    11.00000    0.01747    0.01131 =
         0.01421    0.00135    0.00362   -0.00505
O5    1    0.349954    0.128557    0.055335    11.00000    0.01226    0.01437 =
         0.01400    0.00423    0.00345   -0.00068
O6    1    0.350407    0.120203    0.549373    11.00000    0.01271    0.01789 =
         0.01421   -0.00634    0.00240    0.00052
O7    1    0.341051    0.000000    0.274551    10.50000    0.01045    0.01338 =
         0.02283    0.00000    0.00366    0.00000

HKLF    4

REM  -  dataset n. 1 new extraction
REM R1 =  0.0450 for     986 Fo > 4sig(Fo)  and  0.0485 for all    1089 data
REM    107 parameters refined using      5 restraints

END

WGHT      0.0581     17.3651

REM No hydrogen bonds found for HTAB generation

REM Highest difference peak  1.275,  deepest hole -0.953,  1-sigma level  0.234
Q1    1   0.4996  0.2451  0.8595  11.00000  0.05    1.28
Q2    1  -0.0006  0.1894  0.6397  11.00000  0.05    1.17
Q3    1   0.2776  0.0803 -0.1143  11.00000  0.05    0.98
Q4    1   0.2794  0.0821  0.5433  11.00000  0.05    0.90
Q5    1   0.0016  0.0884  0.1211  11.00000  0.05    0.85
Q6    1   0.0000  0.3199  0.6285  11.00000  0.05    0.83
Q7    1   0.5033  0.1827  0.8343  11.00000  0.05    0.79
Q8    1   0.3016  0.1687  0.3832  11.00000  0.05    0.73
Q9    1   0.0513  0.0000  0.5424  10.50000  0.05    0.71
Q10   1   0.2209  0.0000  0.8676  10.50000  0.05    0.70
Q11   1   0.0734  0.0586  0.3526  11.00000  0.05    0.68
Q12   1   0.5000  0.1820  0.0000  10.50000  0.05    0.67
Q13   1   0.0000  0.2262  0.0000  10.50000  0.05    0.66
Q14   1   0.0455  0.1427 -0.1612  11.00000  0.05    0.61
Q15   1   0.4984  0.2685  0.7224  11.00000  0.05    0.60
Q16   1   0.3102  0.1667  0.0319  11.00000  0.05    0.58
Q17   1   0.0599  0.0000  0.2398  10.50000  0.05    0.58
Q18   1   0.2772  0.0801  0.0513  11.00000  0.05    0.57
Q19   1   0.0447  0.1431  0.3485  11.00000  0.05    0.57
Q20   1   0.0884  0.2620  0.5643  11.00000  0.05    0.56
;
_shelx_res_checksum   87428

_shelx_hkl_file
;
   0   0  -1  200.37    2.71
   0   0  -1  199.22    2.74
   0   0   1  206.86    2.87
   0   0  -2    6.16    1.38
   0   0   2    1.77    1.24
   0   0  -2    3.01    1.34
   0   0   2    6.81    1.43
   0   0   3  130.71    3.81
   0   0   3  140.24    4.05
   0   0  -3  146.22    4.21
   0   0  -3  129.75    3.93
   0   0   4 6216.05   28.19
   0   0  -4 6200.37   28.63
   0   0  -5   28.43    3.04
   0   0  -5   32.50    2.93
   0   0   5   29.95    2.69
   0   0   5   28.95    2.92
   0   0  -6   49.66    3.87
   0   0   6   43.46    3.48
   0   0   6   55.25    4.00
   0   0  -6   52.12    3.74
   0   2  -1   30.80    1.30
   0  -2   1   27.64    1.24
   0   2   1   23.87    1.40
   0  -2   1   30.22    1.26
   0   2  -1   29.63    1.28
   0  -2  -1   26.32    1.47
   0   2   1   24.50    1.38
   0  -2  -1   25.44    1.35
   0   2   2   75.62    2.67
   0  -2   2   84.59    2.51
   0  -2  -2   82.17    2.68
   0   2  -2   72.47    2.50
   0  -2   2   98.25    2.81
   0   2   2   80.73    2.73
   0   2  -2   95.48    2.69
   0  -2  -2   78.76    2.68
   0  -2   3  269.38    5.20
   0   2  -3  266.00    5.28
   0   2   3  276.87    5.67
   0   2   3  270.35    5.54
   0  -2  -3  275.33    5.66
   0  -2  -3  265.44    5.45
   0   2  -3  264.96    5.27
   0  -2  -4   80.22    3.70
   0  -2   4   83.00    3.59
   0   2  -4   73.14    3.56
   0   2   4   83.06    3.80
   0   2  -4   89.85    3.73
   0   2   4   66.62    3.49
   0  -2   4   84.56    3.81
   0  -2  -4   83.49    3.89
   0  -2  -5   17.73    2.41
   0   2   5   26.26    2.66
   0  -2   5   11.97    2.39
   0   2  -5   22.54    2.67
   0   2  -5   11.91    2.34
   0   2   5   15.63    2.66
   0  -2   5   11.84    2.16
   0  -2  -5   15.16    2.51
   0   2  -6   14.40    2.56
   0  -2  -6   12.10    2.52
   0  -2   6   11.97    2.55
   0  -2  -6    7.79    2.39
   0  -2   6   16.78    2.54
   0   2   6   16.59    2.74
   0   2  -6   10.12    2.49
   0   2   6   13.51    2.69
   0  -4   0  749.55    4.84
   0   4   0  760.13    4.48
   0  -4   1   45.50    2.53
   0  -4   1   35.79    1.47
   0   4   1   33.84    1.62
   0   4  -1   41.86    2.57
   0   4   1   36.46    1.74
   0  -4  -1   35.54    1.73
   0   4  -1   40.79    1.49
   0  -4  -1   40.39    1.83
   0   4   2   10.45    1.62
   0   4  -2   12.66    1.46
   0   4  -2   10.39    1.24
   0  -4  -2   15.28    1.65
   0  -4   2   10.93    1.40
   0  -4   2   11.58    1.26
   0  -4  -2   12.34    1.57
   0   4   2    8.66    1.50
   0   4   3    0.72    1.48
   0  -4  -3   -0.39    1.49
   0  -4  -3    0.92    1.54
   0   4  -3    2.50    1.32
   0  -4   3    1.50    1.28
   0   4  -3    1.95    1.51
   0  -4   3    4.24    1.61
   0   4   3    1.53    1.51
   0   4  -4    1.57    1.52
   0  -4   4    1.00    1.79
   0  -4  -4    1.16    1.81
   0   4  -4    3.18    1.89
   0  -4  -4   -0.28    1.68
   0  -4   4    0.77    1.55
   0   4   4    2.48    1.73
   0   4   4    0.11    1.70
   0  -4   5   11.57    2.55
   0   4  -5    4.49    2.03
   0  -4  -5   10.66    2.44
   0   4   5    7.89    2.19
   0  -4  -5    7.88    2.20
   0   4  -5   10.19    2.15
   0  -4   5   10.58    2.09
   0   4   5   12.31    2.58
   0  -4  -6  107.59    5.16
   0   4  -6  123.94    5.42
   0  -4   6  113.59    4.78
   0  -4  -6  108.86    5.54
   0   4   6  104.18    5.23
   0  -4   6  116.52    5.29
   0   4   6  109.77    4.99
   0   4  -6  111.93    4.98
   0  -6   0  391.62    3.97
   0   6   0  377.66    3.93
   0  -6   0  387.30    4.31
   0   6   1 2903.95   13.84
   0   6   1 3187.25   13.99
   0   6  -1 3032.40   14.27
   0  -6   1 3152.29   16.48
   0  -6  -1 2907.50   13.82
   0   6  -1 3075.24   11.81
   0  -6   1 3040.01   11.40
   0  -6   2  109.92    3.04
   0  -6   2  117.04    2.95
   0   6   2  115.03    3.55
   0  -6  -2  116.72    3.49
   0   6  -2  109.42    3.22
   0   6  -2  115.56    4.51
   0   6   2  107.88    3.37
   0  -6  -2  112.33    3.50
   0   6  -3 2117.23   14.64
   0  -6   3 2080.09   14.12
   0  -6  -3 2107.14   15.74
   0   6   3 2201.67   16.09
   0   6  -3 2083.95   13.78
   0  -6   3 2170.85   13.93
   0  -6  -3 2146.02   16.05
   0   6   3 2252.77   16.31
   0   6  -4   71.21    3.32
   0  -6   4   75.45    3.25
   0  -6   4   79.37    3.71
   0   6   4   77.31    3.80
   0  -6  -4   61.81    3.49
   0   6  -4   76.48    3.62
   0   6   4   70.23    3.65
   0  -6  -4   76.71    3.74
   0   6   5  850.27   12.93
   0  -6  -5  884.38   13.06
   0   6  -5  799.84   10.73
   0   6  -5  859.38   12.21
   0  -6  -5  919.59   13.05
   0   6   5  875.50   12.73
   0  -6   5  856.87   12.01
   0  -6   5  843.74   11.06
   0  -6  -6    3.31    2.42
   0  -6   6    1.98    2.18
   0  -6  -6    2.38    2.11
   0   6   6   -0.20    2.04
   0  -6   6    5.99    2.22
   0   6  -6    8.70    2.56
   0   6   6    3.41    2.21
   0   6  -6    0.76    1.87
   0   8   0  617.81    5.78
   0  -8   0  608.00    5.82
   0  -8   0  614.16    6.19
   0  -8  -1  188.76    4.07
   0   8  -1  197.68    4.00
   0   8   1  222.40    4.40
   0  -8   1  208.69    3.53
   0   8  -1  195.14    3.67
   0   8   1  201.08    3.95
   0  -8  -1  209.37    4.07
   0  -8   1  192.14    4.78
   0  -8   2  563.98   10.10
   0   8  -2  545.40    6.76
   0   8   2  549.15    7.51
   0  -8   2  556.54    6.26
   0  -8  -2  556.08    7.74
   0  -8  -2  544.69    7.56
   0   8   2  552.54    7.70
   0  -8  -3   99.10    3.89
   0   8   3  105.34    4.11
   0   8  -3   99.90    5.09
   0   8   3  104.75    3.94
   0  -8  -3   97.55    3.92
   0  -8   3  103.93    3.33
   0   8  -3   97.81    3.52
   0  -8   3  111.65    3.66
   0  -8   4    1.63    1.73
   0  -8  -4    5.20    2.02
   0   8   4    1.97    1.75
   0   8   4   -0.45    1.89
   0  -8  -4    4.75    2.04
   0  -8   4    4.73    1.64
   0   8  -4    3.51    1.55
   0   8  -4    0.82    1.71
   0  -8  -5   57.68    3.88
   0  -8   5   70.98    4.09
   0  -8   5   52.45    3.24
   0   8   5   56.65    3.73
   0   8  -5   60.83    3.76
   0   8  -5   65.31    3.46
   0  -8  -5   66.74    4.13
   0   8   5   62.92    3.96
   0   8   6    5.78    2.41
   0  -8   6   12.28    2.60
   0   8   6   10.13    2.51
   0  -8  -6    8.90    2.62
   0  -8   6   10.35    2.26
   0  -8  -6    2.31    2.51
   0   8  -6    4.64    2.33
   0   8  -6    7.61    2.35
   0  10   0  371.17    5.37
   0  10   0  410.76    5.22
   0 -10   0  365.02    5.08
   0 -10   0  415.21    5.75
   0 -10   1   63.09    2.98
   0 -10  -1   56.48    2.65
   0 -10  -1   63.24    2.87
   0  10   1   63.48    2.63
   0  10  -1   68.31    2.44
   0  10   1   63.46    2.71
   0  10  -1   71.10    2.73
   0 -10   1   67.53    2.34
   0  10  -2   -0.99    1.40
   0 -10   2    2.03    2.86
   0 -10  -2   -0.26    1.54
   0  10  -2    1.51    2.76
   0 -10  -2   -0.09    1.52
   0  10   2    0.71    1.58
   0  10   2    2.74    1.55
   0 -10   2    3.42    1.74
   0 -10  -3  286.91    6.51
   0 -10   3  227.73    5.26
   0 -10  -3  286.74    6.58
   0  10  -3  286.56    8.07
   0 -10   3  254.46    4.96
   0  10  -3  248.06    5.77
   0  10   3  278.13    6.49
   0  10   3  274.52    6.45
   0 -10   4   29.77    2.42
   0  10  -4   30.03    4.40
   0  10   4   29.91    2.96
   0 -10   4   29.77    2.53
   0  10  -4   25.68    2.62
   0 -10  -4   24.11    2.62
   0 -10  -4   23.05    2.89
   0  10   4   26.78    2.72
   0  10  -5    3.75    2.12
   0 -10  -5    0.62    1.99
   0  10   5    2.61    1.94
   0 -10   5   -1.40    1.89
   0 -10  -5   -1.54    2.06
   0 -10   5    0.92    1.60
   0  10   5    3.38    2.14
   0  10  -5    0.29    1.67
   0  10  -6    6.17    2.41
   0 -10   6    4.34    2.34
   0  10  -6    5.01    2.22
   0 -10  -6    6.06    2.36
   0 -10   6    6.64    2.52
   0  10   6    5.54    2.29
   0  12   0 9999.00   32.19
   0  12   0 9936.88   30.57
   0  12   1   77.88    2.98
   0 -12   1   78.13    2.70
   0 -12  -1   82.25    3.34
   0  12   1   85.54    3.25
   0 -12   1   86.85    3.63
   0  12  -1   83.04    3.12
   0  12  -1   84.65    2.85
   0 -12  -1   78.87    3.13
   0  12   2  374.47    6.90
   0 -12   2  394.17    9.36
   0  12   2  375.43    6.94
   0  12  -2  386.88    7.07
   0 -12  -2  367.84    6.96
   0 -12   2  376.75    5.73
   0  12  -2  390.39    6.42
   0  12   3   37.79    2.90
   0 -12   3   54.60    4.98
   0  12   3   61.28    3.36
   0  12  -3   41.41    4.15
   0  12  -3   54.24    2.95
   0 -12  -3   48.79    3.11
   0 -12  -3   59.03    3.39
   0 -12   3   54.12    2.84
   0  12  -4 2103.13   17.86
   0 -12  -4 2122.52   19.92
   0  12   4 2128.08   19.52
   0 -12  -4 2170.26   20.05
   0 -12   4 2069.35   17.56
   0 -12   4 2040.99   15.62
   0  12   4 2212.80   20.18
   0 -12   5   10.65    2.31
   0  12   5   13.73    2.62
   0  12  -5    8.24    2.25
   0 -12  -5   13.43    2.46
   0  12  -5   14.91    4.43
   0  12   5   10.27    2.47
   0 -12  -5   14.31    2.67
   0 -12   5   13.44    2.36
   0  12  -6   30.88    3.66
   0 -12   6   40.92    3.71
   0  12  -6   31.37    5.05
   0 -12   6   38.73    3.28
   0 -14   0  423.93    7.09
   0  14   0  426.20    6.56
   0  14   0  417.08    6.74
   0 -14   1    2.26    1.88
   0  14  -1    2.25    1.45
   0 -14  -1    1.67    1.54
   0  14  -1    1.93    1.47
   0 -14   1    5.16    1.35
   0  14   1    1.99    1.30
   0  14   1    2.17    1.37
   0 -14  -1    0.99    1.47
   0  14   2   22.86    2.31
   0 -14  -2   16.82    2.12
   0 -14   2    9.10    3.17
   0  14  -2   18.26    2.35
   0 -14   2   25.75    2.09
   0  14   2   20.62    2.29
   0 -14  -2   18.21    2.12
   0  14  -2   15.43    2.08
   0  14   3   45.43    3.22
   0 -14   3   58.30    3.31
   0 -14   3   32.88    4.60
   0  14  -3   42.86    2.86
   0 -14  -3   37.77    2.98
   0 -14  -3   56.32    3.63
   0  14  -3   44.90    4.41
   0  14   3   52.96    3.32
   0  14   4   60.43    3.91
   0 -14  -4   67.37    4.12
   0  14  -4   71.43    3.80
   0 -14   4   69.52    3.71
   0  14   4   68.61    4.14
   0 -14  -4   62.05    4.11
   0 -14   4   63.73    3.34
   0  14  -4   58.06    4.90
   0 -14  -5   54.29    4.00
   0  14  -5   59.79    5.58
   0 -14   5   52.57    3.26
   0  14  -5   50.11    3.75
   0  14   5   56.76    3.97
   0  16   0  260.49    5.50
   0  16   0  261.31    5.74
   0 -16   0  250.48    5.34
   0 -16   0  261.22    6.00
   0 -16   1  119.58    4.77
   0  16   1   86.70    3.75
   0  16   1   85.94    3.60
   0 -16  -1   82.90    3.52
   0 -16  -1   79.43    3.67
   0 -16   1   88.91    3.20
   0  16  -1   75.84    3.34
   0  16  -1  115.81    4.99
   0  16   2  489.91    8.43
   0 -16  -2  487.46    8.73
   0 -16  -2  458.38    8.36
   0  16  -2  406.53    7.36
   0  16   2  496.64    8.79
   0 -16   2  441.73    6.88
   0 -16   2  436.90   10.77
   0  16  -2  431.97    7.72
   0  16   3  128.48    4.86
   0  16   3  120.60    4.91
   0 -16  -3  118.64    4.81
   0 -16   3  112.53    6.41
   0 -16   3  107.83    3.74
   0  16  -3  119.56    4.97
   0 -16  -3  111.85    4.95
   0  16  -3  104.74    4.23
   0  16  -4   18.23    2.55
   0 -16  -4   19.23    2.85
   0  16  -4   22.58    5.09
   0 -16  -4   18.79    2.67
   0  16   4   11.23    2.44
   0  16   4   16.73    2.68
   0 -16   4   25.33    3.01
   0 -16   4   13.48    2.21
   0 -16   5    7.63    2.34
   0 -16   5   10.24    2.22
   0  16  -5    7.98    2.42
   0  16  -5    5.42    3.89
   0  18   0   76.64    3.25
   0 -18   0   71.86    3.60
   0  18   0   75.88    3.44
   0 -18   1  252.28    5.53
   0  18   1  237.49    6.21
   0  18  -1  241.95    5.69
   0 -18   1  261.94    6.95
   0 -18  -1  234.04    6.13
   0  18   1  219.44    5.60
   0  18  -1  253.14    6.02
   0 -18  -1  243.64    6.03
   0 -18   2   27.50    2.24
   0  18   2   22.52    2.60
   0 -18  -2   22.73    2.57
   0  18  -2   18.76    2.33
   0  18  -2   27.25    3.09
   0 -18   2   15.88    5.16
   0 -18  -2   26.17    2.55
   0  18   2   32.85    2.73
   0 -18  -3  156.46    6.00
   0 -18   3  161.33    4.79
   0  18  -3  147.06    5.47
   0 -18   3  149.50    7.59
   0  18   3  139.60    5.12
   0  18  -3  136.86    4.87
   0  18   3  149.36    5.73
   0 -18  -3  158.57    5.63
   0  18  -4   27.67    2.87
   0 -18  -4   21.01    2.86
   0  18   4   28.67    2.98
   0 -18   4   22.75    2.43
   0  18  -4   22.88    3.33
   0 -18   4   29.63    4.71
   0  20   0  265.14    6.13
   0 -20   0  263.58    6.22
   0 -20   0  286.29    7.03
   0  20   0  265.60    6.49
   0  20   1   15.20    2.15
   0  20  -1   11.13    2.04
   0  20   1   12.84    2.05
   0  20  -1   19.05    2.42
   0 -20   1   16.64    2.03
   0 -20  -1   13.40    2.39
   0 -20  -1   15.20    2.16
   0 -20   1    9.84    2.45
   0  20  -2    4.82    1.87
   0 -20   2    5.64    1.72
   0 -20  -2    6.51    2.08
   0  20   2    3.53    2.03
   0  20   2    3.41    1.94
   0 -20   2   10.53    4.46
   0 -20  -2    5.18    2.23
   0  20  -2    5.29    2.66
   0  20  -3    7.96    2.16
   0 -20   3    7.68    1.87
   0 -20  -3    7.75    2.38
   0  20   3   13.36    2.68
   0  20  -3    9.13    2.31
   0 -20   3   11.81    4.59
   0  22   0  547.28    9.46
   0 -22   0  539.93    9.24
   0  22  -1   41.18    3.08
   0 -22   1   52.91    4.11
   0 -22  -1   47.75    3.53
   0  22   1   51.89    3.33
   0 -22  -1   50.54    3.40
   0  22   1   40.03    3.18
   0  22  -1   44.88    3.23
   0 -22   1   44.94    3.14
   0  22   2   22.65    2.95
   0 -22   2   17.52    5.08
   0 -22  -2   15.93    2.71
   0  22  -2   15.88    3.13
   0 -22   2   23.58    2.30
   0  22  -2   19.01    2.38
   0  24   0 1898.47   18.62
   0 -24   0 1843.29   18.14
   0  24  -1   14.55    2.39
   0 -24   1    9.69    2.14
  -1  -1   7    7.28    2.30
   1  -1  -7    5.45    2.40
  -1  -1   7    9.08    2.59
   1  -1  -7    6.79    2.61
  -1   1   7    3.60    1.87
  -1   1   7    6.16    2.21
   1   1  -7    4.85    2.53
   1   1  -7    4.11    2.49
   1   1  -6  174.31    6.35
   1   1  -6  166.28    5.85
  -1  -1   6  159.39    5.55
  -1   1   6  170.00    5.98
   1  -1  -6  154.38    5.80
   1  -1  -6  160.59    6.00
  -1  -1   6  166.13    6.06
  -1   1   5   35.20    2.91
   1   1  -5   36.00    2.92
   1  -1  -5   44.02    3.19
  -1  -1   5   36.74    2.93
   1  -1  -5   38.63    3.10
  -1  -1   5   38.92    2.98
   1   1  -5   31.42    2.80
  -1   1   5   37.70    3.07
  -1   1   4  809.15    9.85
  -1  -1   4  803.07    9.89
   1   1  -4  822.95    9.83
  -1  -1   4  801.41    9.67
  -1   1   4  830.47   10.33
   1   1  -4  810.67   10.08
   1  -1  -4  826.95   10.05
  -1   1   3   44.92    2.36
  -1  -1   3   44.22    2.28
   1  -1  -3   49.13    2.57
  -1   1   3   45.59    2.46
   1   1  -3   43.94    2.40
   1  -1  -3   52.67    2.58
  -1  -1   3   42.53    2.31
   1   1  -3   43.64    2.31
   1  -1  -2  566.04    5.91
   1   1  -2  586.98    5.67
  -1  -1   2  589.50    5.59
  -1  -1   2  578.90    5.67
   1   1  -2  582.73    5.67
  -1   1   2  578.08    5.91
   1  -1  -2  588.03    5.94
  -1  -1  -1   71.38    2.09
  -1   1  -1   83.67    2.17
  -1   1  -1   69.17    2.13
   1   1   1   79.57    2.15
   1   1   1   75.90    2.18
   1  -1   1   76.04    2.19
  -1  -1  -1   63.48    2.19
   1  -1   1   85.75    2.14
  -1  -1  -2  113.69    3.23
  -1  -1  -2  120.38    3.41
  -1   1  -2  119.08    3.30
   1  -1   2  108.39    3.24
   1   1   2  126.91    3.48
   1  -1   2  116.99    3.20
  -1   1  -2  115.81    3.29
   1   1   2  113.70    3.23
   1   1   3   68.69    3.20
   1  -1   3   62.95    3.07
  -1   1  -3   65.87    3.20
   1  -1   3   73.62    3.13
  -1   1  -3   66.08    3.08
   1   1   3   71.63    3.22
  -1  -1  -3   70.85    3.26
  -1  -1  -3   68.44    3.22
   1   1   4   24.42    2.55
  -1  -1  -4   24.19    2.52
   1  -1   4   34.60    5.51
   1  -1   4   38.47    3.55
  -1   1  -4   31.28    2.75
   1   1   4   33.14    2.97
  -1  -1  -4   27.05    2.64
  -1   1  -5    2.59    2.02
   1   1   5   12.61    2.48
  -1   1  -5    5.14    2.17
   1  -1   5    3.77    2.27
  -1  -1  -5    4.47    2.01
   1  -1   5    3.80    1.90
  -1  -1  -5    1.37    2.01
   1   1   5   10.80    2.37
  -1  -1  -6  281.23    7.85
   1   1   6  288.55    7.96
   1  -1   6  281.04    7.71
  -1  -1  -6  273.40    8.18
   1   1   6  282.61    8.24
  -1   1  -6  277.39    7.86
   1  -1   6  288.14    8.20
  -1   1  -6  268.95    7.99
   1   3  -6    3.68    2.14
   1  -3  -6    3.04    2.12
  -1  -3   6   -1.66    1.96
   1  -3  -6    2.36    1.98
  -1  -3   6    2.40    2.22
  -1   3   6    3.91    2.15
  -1   3   6    1.92    2.08
   1   3  -6    0.34    1.98
   1  -3  -5   63.78    3.78
  -1   3   5   60.62    3.69
  -1  -3   5   67.28    3.49
  -1  -3   5   59.40    3.57
   1  -3  -5   65.08    3.82
  -1   3   5   71.88    3.85
   1   3  -5   69.56    3.55
   1   3  -5   64.07    3.71
   1  -3  -4  106.72    4.19
   1   3  -4  141.55    4.27
  -1   3   4  130.12    4.44
  -1  -3   4  137.80    4.22
   1  -3  -4  120.20    4.13
  -1  -3   4  144.33    4.41
   1   3  -4  127.27    4.19
  -1   3   4  129.44    4.37
   1  -3  -3 1055.37   10.18
   1   3  -3 1014.25    9.51
  -1   3   3 1097.04   10.50
  -1  -3   3 1081.69    9.79
   1  -3  -3 1048.63   10.18
  -1   3   3 1002.06    9.96
  -1  -3   3 1078.06    9.18
   1   3  -3 1004.38    9.19
  -1  -3   2    1.64    0.99
  -1  -3   2    0.35    0.92
   1  -3  -2    1.29    1.09
   1   3  -2   -0.19    0.99
  -1   3   2    0.22    1.10
   1  -3  -2   -0.35    1.08
  -1   3   2    0.86    1.11
   1   3  -2    1.79    0.98
  -1   3   1  479.80    4.35
  -1   3   1  474.43    4.42
   1  -3  -1  476.01    4.36
  -1   3   0   71.74    1.71
   1  -3   0   72.82    1.51
   1  -3   1 1233.71    7.71
  -1  -3  -1 1163.01    8.00
  -1  -3  -1 1202.72    8.03
   1   3   1 1171.90    7.88
  -1   3  -1 1191.61    7.40
  -1   3  -1 1188.78    7.54
   1   3   1 1144.77    8.25
   1  -3   1 1223.98    7.30
   1  -3   2   68.34    2.54
  -1  -3  -2   70.37    2.74
   1   3   2   62.22    2.69
  -1   3  -2   65.46    2.54
   1  -3   2   61.66    2.56
   1   3   2   68.35    2.69
  -1  -3  -2   63.34    2.59
  -1   3  -2   57.89    2.34
   1  -3   3   55.25    2.70
  -1  -3  -3   55.95    3.19
   1   3   3   62.07    3.14
  -1   3  -3   67.27    2.99
   1  -3   3   65.10    3.13
  -1  -3  -3   67.21    3.16
  -1   3  -3   57.13    3.04
   1   3   3   63.25    3.12
  -1  -3  -4   99.39    4.39
   1  -3   4   86.58    4.03
  -1  -3  -4   80.92    4.12
   1   3   4   84.18    4.04
   1  -3   4   98.85    3.94
  -1   3  -4   95.83    4.31
   1   3   4   89.88    4.10
  -1   3  -4   95.53    3.95
   1   3   5   97.27    4.48
   1  -3   5   83.42    4.38
   1   3   5   84.39    4.55
  -1  -3  -5   94.40    4.48
  -1  -3  -5   86.34    4.59
   1  -3   5   79.16    4.00
  -1   3  -5   86.65    4.18
  -1   3  -5   92.24    4.48
   1   3   6   30.74    3.23
   1   3   6   35.09    3.85
  -1  -3  -6   34.53    3.40
  -1  -3  -6   39.87    3.83
  -1   3  -6   24.57    3.10
   1  -3   6   38.35    3.30
   1  -3   6   30.07    3.54
  -1   3  -6   39.36    3.38
   1  -5  -6    6.31    2.18
   1   5  -6   10.28    2.27
  -1   5   6   12.71    2.54
  -1   5   6    9.94    2.54
   1  -5  -6   15.06    2.83
  -1  -5   6   10.38    2.61
  -1  -5   6    8.59    2.17
   1   5  -6    7.91    2.14
  -1  -5   5   -0.61    1.74
   1   5  -5    1.87    1.96
   1  -5  -5    3.35    2.10
  -1   5   5    8.49    2.24
  -1   5   5    1.20    1.84
   1  -5  -5    0.98    1.95
   1   5  -5    1.17    1.63
  -1  -5   5   -0.68    1.93
   1  -5  -4   21.93    2.34
  -1   5   4   23.93    2.50
   1   5  -4   24.95    2.41
  -1  -5   4   26.30    2.26
  -1   5   4   19.60    2.42
   1   5  -4   27.54    2.21
  -1  -5   4   27.16    2.54
  -1   5   3 4399.03   21.38
   1   5  -3 4415.16   18.64
   1   5  -3 4515.93   19.77
  -1  -5   3 4425.92   18.84
   1  -5  -3 4416.81   21.74
  -1   5   3 4541.92   21.97
   1  -5  -3 4468.97   21.73
  -1  -5   3 4459.83   20.14
  -1  -5   2    3.33    0.96
   1  -5  -2    3.60    1.30
  -1  -5   2    1.41    1.09
  -1   5   2    5.16    1.37
  -1   5   2    1.93    1.21
   1   5  -2    4.32    1.08
   1  -5  -2    2.67    1.34
   1   5  -2    2.91    1.94
   1  -5  -1   10.45    1.32
  -1   5   1   16.03    1.35
   1   5  -1   12.65    1.32
  -1  -5   1   15.44    2.41
  -1   5   1   11.29    1.28
   1   5  -1    8.99    1.20
  -1  -5   1   16.44    1.00
   1  -5  -1   12.34    1.27
   1  -5   0  152.20    2.48
  -1  -5   0  158.82    2.53
   1   5   0  164.52    2.46
  -1  -5   0  150.69    2.45
  -1   5   0  155.30    2.61
   1   5   0  156.65    2.51
  -1   5   0  157.25    2.78
  -1  -5  -1 4948.62   17.88
   1  -5   1 4895.29   16.00
  -1  -5  -1 4898.61   17.48
   1   5   1 4968.45   17.22
  -1   5  -1 4968.19   16.13
   1   5   1 4939.89   17.55
  -1   5  -2  226.86    4.52
  -1  -5  -2  213.35    4.63
   1   5   2  204.69    4.57
  -1  -5  -2  225.22    4.78
   1  -5   2  208.92    4.16
   1   5   2  222.61    4.85
   1  -5   2  221.39    4.54
  -1   5  -2  222.91    4.09
  -1   5  -3  191.46    5.13
  -1   5  -3  207.87    4.89
   1  -5   3  227.33    5.34
  -1  -5  -3  201.10    5.15
   1   5   3  192.37    5.03
   1  -5   3  212.23    4.88
  -1  -5  -3  228.77    5.60
   1   5   3  189.66    5.11
  -1   5  -4   41.49    3.26
  -1   5  -4   41.23    2.85
   1  -5   4   41.01    2.74
  -1  -5  -4   40.97    3.09
   1   5   4   35.45    2.92
   1  -5   4   36.26    2.96
   1   5   4   44.82    3.12
  -1  -5  -4   45.32    3.18
  -1  -5  -5  532.02   10.18
   1   5   5  566.33   10.69
  -1  -5  -5  532.79   10.40
   1   5   5  535.23   10.28
  -1   5  -5  519.52   10.08
   1  -5   5  501.15    9.10
  -1   5  -5  458.84    8.57
   1  -5   5  476.71    9.73
  -1   5  -6    1.19    1.86
   1  -5   6    5.89    2.54
   1  -5   6    1.71    2.02
  -1   5  -6    3.21    2.23
  -1  -5  -6    2.48    2.41
   1   5   6    3.04    2.47
  -1  -5  -6    2.41    2.28
   1   5   6    3.24    2.41
  -1   7   6   28.59    3.35
  -1  -7   6   21.67    2.91
   1  -7  -6   20.18    2.81
   1  -7  -6   23.56    3.05
   1   7  -6   20.45    2.93
  -1  -7   6   20.96    2.58
  -1   7   6   17.26    2.85
   1   7  -6   16.48    2.33
   1  -7  -5   37.23    3.19
  -1  -7   5   38.87    2.79
  -1   7   5   44.12    3.37
  -1  -7   5   40.51    3.16
   1   7  -5   30.94    2.92
  -1   7   5   43.19    3.33
   1   7  -5   32.26    2.67
   1  -7  -5   31.40    2.93
   1  -7  -4   22.14    2.48
  -1  -7   4   19.97    2.22
   1   7  -4   18.28    2.00
  -1   7   4   18.42    2.40
  -1   7   4   16.15    2.26
   1  -7  -4   19.21    2.44
   1   7  -4   21.98    2.35
  -1  -7   4   20.46    2.03
  -1  -7   3 1372.05   10.37
   1  -7  -3 1380.60   12.73
   1   7  -3 1363.19   11.24
  -1  -7   3 1286.93   10.67
  -1   7   3 1383.86   12.79
   1  -7  -3 1377.88   12.83
   1   7  -3 1294.25   14.75
  -1   7   3 1311.94   12.37
  -1  -7   2    0.03    2.20
  -1  -7   2    3.04    1.08
   1   7  -2    3.37    1.21
   1  -7  -2    2.38    1.32
  -1   7   2    2.44    1.28
   1  -7  -2    1.25    1.27
  -1   7   2    2.35    1.34
   1   7  -2    5.01    2.23
  -1  -7   1  238.00    3.28
   1   7  -1  233.77    3.30
   1  -7  -1  216.21    4.03
   1   7  -1  234.84    3.67
  -1   7   1  220.16    3.92
  -1  -7   1  238.34    4.23
  -1   7   1  218.95    4.10
   1  -7  -1  214.47    4.00
   1   7   0   90.34    2.16
   1  -7   0   98.67    2.35
   1  -7   0   95.81    2.68
  -1   7   0   99.66    2.37
  -1   7   0   93.64    2.54
  -1  -7   0   96.36    2.45
  -1  -7   0   94.26    2.24
   1   7   0   97.48    2.40
   1  -7   1 1056.69   11.79
   1  -7   1 1190.20    8.34
   1   7   1 1133.87    9.09
   1   7   1 1171.90    9.33
  -1   7  -1 1030.97    9.96
  -1  -7  -1 1202.98    9.65
  -1  -7  -1 1128.06    9.27
  -1   7  -1 1135.40    8.52
   1   7   2   87.03    3.39
  -1  -7  -2   98.57    3.55
   1  -7   2   87.93    2.92
  -1   7  -2   86.19    4.35
  -1   7  -2  104.75    3.24
   1  -7   2   94.49    2.93
  -1  -7  -2   87.28    3.28
   1   7   2   91.33    3.28
  -1  -7  -3    7.69    1.91
  -1  -7  -3    8.21    1.88
  -1   7  -3    3.46    1.45
  -1   7  -3    5.82    1.54
   1  -7   3    4.58    1.61
   1  -7   3    8.39    1.59
   1   7   3    3.68    1.72
   1   7   3    5.78    1.64
  -1   7  -4    3.66    1.57
   1   7   4    8.23    2.34
   1  -7   4    3.60    1.90
  -1  -7  -4    3.38    1.94
   1  -7   4    6.84    1.84
  -1   7  -4    6.88    2.06
   1   7   4    8.74    2.05
  -1  -7  -4    5.35    2.04
   1   7   5  128.97    5.23
  -1  -7  -5  116.06    5.12
  -1  -7  -5  106.67    5.26
  -1   7  -5  111.59    4.61
  -1   7  -5  133.77    5.42
   1   7   5  125.17    5.51
   1  -7   5  121.93    5.18
   1  -7   5  118.40    4.69
  -1  -7  -6   10.60    2.83
   1  -7   6    7.48    2.40
   1   7   6    8.41    2.59
   1  -7   6   10.89    2.43
  -1   7  -6    9.64    2.28
  -1   7  -6    8.36    2.59
   1  -9  -6   18.06    2.78
  -1  -9   6   17.02    2.39
  -1   9   6   23.75    2.95
  -1   9   6   18.85    2.88
   1   9  -6   15.34    2.60
   1  -9  -6   18.62    2.91
  -1  -9   6   23.58    2.95
   1  -9  -5  141.71    5.32
   1   9  -5  140.55    5.34
  -1   9   5  143.74    5.42
  -1  -9   5  138.85    5.24
   1  -9  -5  131.26    5.23
  -1  -9   5  134.58    4.57
  -1   9   5  129.21    5.36
  -1   9   4   39.33    2.94
   1   9  -4   39.63    4.03
   1  -9  -4   43.96    3.16
  -1  -9   4   34.45    2.47
  -1   9   4   38.90    2.94
   1   9  -4   44.26    2.92
   1  -9  -4   42.77    3.20
  -1  -9   4   42.68    2.60
  -1   9   3  274.09    6.06
   1  -9  -3  273.81    6.12
   1  -9  -3  269.35    6.10
  -1  -9   3  279.26    4.93
  -1  -9   3  276.81    5.16
   1   9  -3  274.61    5.29
  -1   9   3  282.24    6.16
   1   9  -2   23.82    2.79
  -1   9   2   19.47    1.85
   1   9  -2   19.19    1.56
   1  -9  -2   14.43    1.80
  -1  -9   2   22.24    1.89
  -1  -9   2   19.14    2.80
  -1   9   2   19.15    1.98
   1  -9  -2   18.65    1.95
   1   9  -1  727.25    6.84
  -1  -9   1  794.93    7.91
   1  -9  -1  682.83    7.90
   1  -9  -1  674.82    7.52
   1   9  -1  749.52    6.66
  -1   9   1  679.72    7.85
  -1   9   1  743.56    7.75
  -1  -9   1  740.06    6.28
   1  -9   0  639.93    6.35
   1   9   0  690.59    6.34
  -1   9   0  653.37    6.66
   1   9   0  681.05    6.66
  -1  -9   0  617.59    6.11
  -1  -9   0  696.77    6.71
   1  -9   0  667.34    7.32
  -1   9   0  677.55    7.05
  -1   9  -1  200.74    4.57
   1   9   1  204.22    4.44
  -1  -9  -1  182.77    4.20
   1   9   1  205.95    4.45
  -1   9  -1  209.14    4.30
   1  -9   1  187.79    6.13
   1  -9   1  189.22    3.68
  -1  -9  -1  189.88    4.25
  -1  -9  -2  361.96    6.58
   1  -9   2  350.08    5.45
   1   9   2  352.66    6.46
  -1   9  -2  357.79    6.00
   1   9   2  366.40    6.48
   1  -9   2  343.30    8.82
  -1  -9  -3  189.48    5.34
   1   9   3  205.35    5.59
   1   9   3  218.20    5.95
   1  -9   3  199.03    4.76
  -1   9  -3  205.44    5.21
   1  -9   3  186.44    5.05
  -1  -9  -3  197.65    5.72
  -1   9  -3  223.41    7.17
  -1  -9  -4   26.03    2.85
  -1   9  -4   26.79    2.61
  -1  -9  -4   30.59    3.07
   1  -9   4   19.79    2.28
   1   9   4   24.53    2.91
   1  -9   4   26.00    2.37
   1   9   4   27.56    2.90
   1  -9   5   -0.17    2.05
  -1   9  -5    1.91    2.12
  -1  -9  -5    2.36    2.21
  -1   9  -5    3.21    1.86
   1  -9   5    0.31    1.87
   1   9   5    6.59    2.15
  -1  -9  -5    2.27    2.26
   1   9   5    4.83    2.37
   1   9   6  102.69    5.34
  -1   9  -6   83.15    4.26
   1  -9   6   74.69    4.11
  -1  -9  -6   89.84    5.08
  -1   9  -6   93.05    5.19
   1  -9   6   72.97    4.72
  -1  11   6  111.99    5.40
   1  11  -6  105.89    5.09
  -1 -11   6   87.85    4.80
   1  11  -6   96.95    4.31
   1 -11  -6  123.59    5.56
  -1 -11   6   93.26    4.08
   1 -11  -5    4.88    1.99
  -1 -11   5    5.75    2.07
  -1 -11   5    2.70    1.56
   1 -11  -5    4.35    2.22
  -1  11   5    4.73    2.44
   1  11  -5    2.73    1.90
  -1  11   5    4.42    2.23
   1  11  -4  738.97   13.11
   1  11  -4  676.51    9.51
   1 -11  -4  652.31   10.81
  -1 -11   4  632.08    8.31
   1 -11  -4  686.69   10.88
  -1  11   4  703.48   10.90
  -1  11   4  726.96   11.13
  -1 -11   4  713.90    9.53
  -1 -11   3   89.66    3.07
   1 -11  -3   94.40    4.10
   1  11  -3   80.56    4.44
   1 -11  -3   81.92    3.78
   1  11  -3   71.75    3.25
  -1  11   3   88.39    3.94
  -1  11   3   86.37    3.84
  -1  11   2  761.96    8.91
   1 -11  -2  796.76    9.47
   1  11  -2  811.67    9.25
  -1 -11   2  753.53   11.59
  -1 -11   2  806.73    7.64
  -1  11   2  792.61    9.57
   1 -11  -2  797.44    9.56
   1  11  -2  798.75    8.11
   1 -11  -1   63.99    2.72
  -1 -11   1   56.35    2.64
   1 -11  -1   51.92    2.56
  -1 -11   1   55.22    2.12
   1  11  -1   55.06    2.41
  -1  11   1   57.69    2.60
   1  11  -1   56.18    2.27
  -1  11   1   58.95    2.52
  -1 -11   0 5157.57   20.37
   1  11   0 5188.66   20.09
  -1  11   0 5178.00   19.96
  -1  11   0 5151.44   21.46
   1 -11   0 5199.76   22.26
   1 -11   0 5125.07   19.85
   1  11   0 5283.88   19.04
  -1 -11   0 5232.76   19.70
   1 -11   1   42.91    3.39
  -1  11  -1   45.50    2.56
   1  11   1   42.14    2.35
   1  11   1   39.18    2.30
  -1 -11  -1   38.65    2.36
  -1  11  -1   39.82    2.51
  -1 -11  -1   41.40    2.39
   1 -11   1   45.20    2.14
   1  11   2 1372.81   12.86
   1 -11   2 1378.35   11.30
   1  11   2 1369.97   13.07
  -1 -11  -2 1378.24   12.91
  -1 -11  -2 1369.21   13.36
  -1  11  -2 1380.42   14.64
  -1  11  -2 1406.36   12.05
  -1  11  -3   51.08    4.60
   1  11   3   36.81    2.96
   1 -11   3   43.63    2.82
  -1 -11  -3   41.57    2.99
  -1  11  -3   49.87    3.10
   1 -11   3   51.05    2.99
   1  11   3   40.46    3.04
  -1 -11  -3   35.75    3.02
   1  11   4  556.78   10.32
   1  11   4  595.15   10.79
  -1 -11  -4  605.87   10.67
   1 -11   4  598.91    8.97
  -1  11  -4  556.09   12.72
  -1  11  -4  598.46    9.95
  -1 -11  -4  614.31   10.63
   1 -11   4  585.99    9.59
  -1 -11  -5   10.71    2.46
   1  11   5   13.94    2.57
  -1  11  -5    9.00    4.16
   1 -11   5   12.49    2.40
  -1  11  -5   11.85    2.58
   1 -11   5    8.78    2.06
  -1 -11  -5    5.43    2.20
   1  11   5    8.42    2.43
  -1  11  -6  402.32    8.63
  -1  11  -6  409.44   10.23
   1  13  -5   20.87    2.74
  -1 -13   5   23.96    2.58
   1 -13  -5   20.39    2.85
   1  13  -5   24.67    4.17
  -1  13   5   25.64    2.97
  -1 -13   5   17.48    2.27
   1 -13  -5   19.45    2.79
  -1  13   5   25.81    2.96
  -1 -13   4    1.41    1.59
   1  13  -4    2.05    1.80
   1  13  -4    6.08    3.57
  -1 -13   4    2.52    1.72
   1 -13  -4    0.81    1.85
  -1  13   4    1.77    1.93
   1 -13  -4    4.89    2.12
  -1  13   4   -0.96    1.94
   1 -13  -3   13.72    2.33
   1  13  -3   18.88    2.15
  -1 -13   3   20.71    3.90
   1 -13  -3   18.86    2.48
   1  13  -3   18.07    3.43
  -1 -13   3   16.38    2.23
  -1  13   3   13.58    2.22
  -1  13   3   17.09    2.30
   1 -13  -2    2.36    1.50
  -1  13   2    6.14    1.77
   1 -13  -2    1.29    1.58
   1  13  -2    0.87    1.58
  -1 -13   2    4.74    3.13
  -1 -13   2    2.35    1.22
  -1  13   2    1.77    1.44
   1  13  -2    4.35    1.73
   1 -13  -1   36.97    2.51
  -1  13   1   31.00    2.13
  -1  13   1   34.30    2.35
   1  13  -1   37.40    2.24
   1 -13  -1   35.59    2.32
  -1 -13   1   39.13    2.58
  -1 -13   1   35.81    2.07
   1  13   0   18.39    1.70
   1  13   0   23.40    1.78
   1 -13   0   24.10    2.27
  -1  13   0   18.42    1.83
  -1  13   0   18.27    1.84
  -1 -13   0   21.89    1.97
   1 -13   0   20.55    1.81
  -1 -13   0   24.91    1.85
   1  13   1   51.07    2.65
   1  13   1   46.21    2.67
  -1  13  -1   56.46    2.90
   1 -13   1   48.72    2.46
   1 -13   1   55.82    3.35
  -1  13  -1   53.22    2.58
  -1 -13  -1   61.93    2.93
  -1 -13  -1   47.27    2.72
  -1 -13  -2  218.02    5.80
  -1  13  -2  206.13    5.15
  -1 -13  -2  219.33    5.83
   1 -13   2  202.61    4.61
   1  13   2  233.56    5.95
   1  13   2  177.71    5.23
  -1  13  -2  207.71    5.76
   1 -13   2  194.19    7.45
  -1 -13  -3    8.59    2.14
  -1 -13  -3   13.49    2.15
   1  13   3   10.10    2.13
   1  13   3   10.94    2.32
  -1  13  -3   10.72    2.07
   1 -13   3   14.08    2.19
  -1  13  -3   13.71    4.03
   1 -13   3   10.31    3.70
  -1 -13  -4    7.53    2.31
  -1 -13  -4    8.84    2.36
   1  13   4    7.80    2.26
   1 -13   4    8.61    2.20
   1  13   4    8.68    2.35
   1 -13   4    5.31    1.85
  -1  13  -4   12.59    4.06
  -1  13  -4    5.21    2.20
   1 -13   5    6.17    2.10
  -1  13  -5    5.13    3.47
   1  13   5   14.16    2.73
  -1 -13  -5    6.21    2.46
   1 -13   5   13.41    2.29
  -1  13  -5   10.04    2.39
   1  15  -5   51.13    5.40
  -1 -15   5   61.66    3.42
   1  15  -5   56.52    3.79
  -1 -15   5   54.47    3.53
   1 -15  -5   63.39    4.47
  -1  15   5   56.43    4.05
  -1 -15   4   20.51    2.61
  -1 -15   4   14.65    2.13
   1 -15  -4   18.77    2.75
   1  15  -4   17.16    2.48
   1 -15  -4   24.88    2.91
   1  15  -4   22.62    4.97
  -1  15   4   18.64    2.73
  -1  15   4   20.60    2.63
   1  15  -3  206.10    5.92
  -1 -15   3  218.21    8.05
   1  15  -3  213.57    5.28
  -1 -15   3  209.86    4.83
  -1  15   3  228.84    6.14
   1 -15  -3  220.47    6.16
   1 -15  -3  237.72    6.57
  -1  15   3  229.17    6.51
  -1 -15   2   61.30    2.69
   1 -15  -2   51.23    3.12
  -1 -15   2   66.35    5.40
  -1  15   2   44.32    3.05
  -1  15   2   49.33    2.93
   1  15  -2   58.68    3.12
   1  15  -2   46.50    3.07
   1 -15  -2   38.72    2.86
   1 -15  -1   97.04    3.58
   1  15  -1   94.27    3.51
   1 -15  -1   93.22    3.86
  -1 -15   1  106.53    3.33
  -1  15   1  106.93    3.92
  -1  15   1  100.30    3.76
  -1 -15   1  100.70    3.87
   1  15  -1   93.73    3.34
  -1  15   0   75.75    3.03
   1 -15   0   84.96    3.62
  -1 -15   0   76.72    3.21
   1 -15   0   72.29    2.93
   1  15   0   81.82    3.01
  -1  15   0   88.81    3.44
   1  15   0   78.14    3.14
  -1 -15   0   71.26    2.95
   1 -15   1  381.14    6.25
   1  15   1  392.82    7.01
  -1 -15  -1  378.65    7.11
  -1  15  -1  400.71    6.77
  -1  15  -1  416.29    7.10
   1 -15   1  412.25    8.45
   1  15   1  432.00    7.76
  -1 -15  -1  395.79    7.18
   1  15   2    5.08    1.91
  -1  15  -2    3.07    1.77
  -1 -15  -2    2.27    1.75
   1  15   2    6.51    2.13
   1 -15   2    2.65    3.45
  -1 -15  -2    4.38    1.84
   1 -15   2    4.71    1.57
  -1  15  -2    2.32    2.04
  -1 -15  -3    8.80    2.19
   1  15   3   11.39    2.23
  -1  15  -3    9.88    2.13
   1 -15   3   13.15    4.07
   1  15   3   11.09    2.22
   1 -15   3    9.63    2.31
  -1  15  -3   16.39    3.72
  -1 -15  -3    8.98    2.20
   1 -15   4   52.65    3.27
   1 -15   4   34.37    2.98
  -1 -15  -4   48.65    3.69
   1  15   4   39.07    3.32
  -1 -15  -4   36.20    3.41
   1  15   4   38.69    3.49
  -1  15  -4   45.19    3.53
  -1  15  -4   56.66    5.09
  -1  15  -5   44.94    5.65
  -1  15  -5   44.49    3.56
   1 -15   5   36.81    3.39
   1 -15   5   42.95    3.26
  -1 -17   5   -0.02    2.29
  -1 -17   5    0.02    2.01
   1  17  -5   -0.31    2.05
   1  17  -4    0.35    1.89
  -1  17   4    0.94    2.20
   1 -17  -4   -1.49    1.95
  -1 -17   4    0.11    1.45
   1  17  -4    1.69    2.30
   1 -17  -4   -0.45    1.81
  -1  17   4    1.68    1.78
   1  17  -3 1838.21   16.58
  -1 -17   3 1720.73   21.90
   1  17  -3 1808.32   15.65
   1 -17  -3 1854.90   17.90
   1 -17  -3 1970.23   18.71
  -1 -17   3 1801.72   14.39
  -1  17   3 1875.48   17.48
  -1 -17   2    3.83    1.52
  -1 -17   2    5.59    4.00
   1 -17  -2    0.08    1.58
   1 -17  -2    3.89    2.02
   1  17  -2    2.27    2.36
  -1  17   2    6.07    2.05
   1  17  -2    3.65    1.50
  -1  17   2    0.45    1.59
   1 -17  -1   16.73    2.25
  -1 -17   1   21.68    2.55
   1 -17  -1   18.94    2.26
   1  17  -1   20.67    2.18
  -1  17   1   16.25    2.22
   1  17  -1   16.66    1.97
  -1 -17   1   15.80    1.80
  -1  17   1   16.73    2.00
  -1  17   0  100.25    3.71
   1  17   0   92.95    3.48
   1  17   0  101.26    3.76
  -1 -17   0   97.05    3.55
   1 -17   0   94.47    3.49
  -1  17   0   97.27    3.79
  -1 -17   0   92.41    3.67
  -1 -17  -1 2247.91   18.10
  -1  17  -1 2244.88   16.69
   1  17   1 2033.05   15.64
   1 -17   1 2301.08   20.69
   1  17   1 2484.26   20.82
  -1 -17  -1 2112.69   17.65
  -1  17  -1 2239.74   17.27
   1 -17   1 2343.34   16.54
  -1 -17  -2   23.02    2.59
   1  17   2   18.34    2.17
  -1 -17  -2   24.37    2.67
   1 -17   2   23.78    2.30
  -1  17  -2   21.96    2.58
  -1  17  -2   20.82    2.65
   1 -17   2   27.57    4.39
   1  17   2   30.41    2.81
  -1 -17  -3  179.11    6.22
   1  17   3  172.30    5.95
  -1  17  -3  186.44    6.30
   1 -17   3  169.08    4.88
  -1 -17  -3  155.29    5.72
   1  17   3  153.02    5.60
  -1  17  -3  134.06    5.08
   1 -17   3  145.70    7.39
  -1 -17  -4   27.85    3.21
   1 -17   4   21.71    2.55
   1 -17   4   13.57    2.86
  -1  17  -4   18.44    2.76
   1  17   4   24.58    2.95
  -1  17  -4   27.67    4.92
  -1 -19   4    3.93    3.73
   1  19  -4    1.96    2.04
   1  19  -4    1.88    2.18
  -1 -19   4    3.16    1.62
   1 -19  -3   30.46    3.01
   1 -19  -3   23.72    2.82
  -1 -19   3   29.62    2.44
   1  19  -3   27.92    2.77
  -1 -19   3   29.80    4.76
   1  19  -3   29.42    2.93
  -1  19   3   24.39    2.79
   1 -19  -2   -0.94    1.97
   1 -19  -2    4.62    1.97
  -1  19   2    1.23    1.53
  -1 -19   2   -1.75    3.30
   1  19  -2    1.60    1.55
  -1  19   2   -1.00    1.86
  -1 -19   2   -0.14    1.47
   1  19  -2    0.45    2.36
   1  19  -1  159.58    4.92
   1  19  -1  165.39    4.78
  -1  19   1  154.42    5.14
  -1 -19   1  171.36    5.56
   1 -19  -1  156.23    5.00
  -1  19   1  150.99    5.00
   1 -19  -1  170.73    5.48
  -1 -19   1  160.31    4.57
  -1  19   0   18.44    2.15
   1 -19   0   19.47    1.99
   1  19   0   16.57    2.05
  -1  19   0   15.02    2.15
   1 -19   0   14.88    2.63
  -1 -19   0   15.86    2.06
   1  19   0   19.51    2.21
  -1 -19   0   20.15    2.35
  -1 -19  -1   68.40    3.70
   1 -19   1   65.68    4.23
   1 -19   1   73.19    3.28
  -1  19  -1   81.15    3.67
  -1  19  -1   63.27    3.47
  -1 -19  -1   69.98    3.87
   1  19   1   73.41    3.57
   1  19   1   84.53    4.27
  -1 -19  -2    2.72    1.80
  -1  19  -2    1.50    2.08
   1 -19   2    0.90    1.66
  -1  19  -2   -2.08    1.87
   1  19   2   -0.15    1.58
   1 -19   2   -4.52    4.18
  -1 -19  -2    1.08    2.01
   1  19   2    0.02    1.73
   1 -19   3   40.14    5.49
   1  19   3   38.62    3.31
  -1  19  -3   37.53    3.39
   1 -19   3   41.75    2.80
  -1  19  -3   42.00    3.22
   1  19   3   50.72    3.55
  -1 -19  -3   39.44    3.18
  -1  19  -4    8.51    2.25
  -1  19  -4   15.88    3.03
   1 -19   4   12.97    2.17
   1 -19   4   16.50    4.76
  -1 -21   3    3.50    1.64
  -1 -21   3   -1.74    4.09
   1  21  -3   -0.13    2.01
   1  21  -3    3.93    1.94
  -1 -21   2    3.68    3.33
   1 -21  -2   -0.48    1.75
  -1  21   2    1.36    1.70
   1  21  -2    1.10    1.72
  -1  21   2    4.17    2.04
  -1 -21   2    2.24    1.46
   1 -21  -2    3.15    1.93
   1  21  -2    4.09    2.23
  -1 -21   1  314.03    7.73
  -1  21   1  275.80    7.15
   1 -21  -1  305.09    7.46
   1  21  -1  305.89    6.74
  -1  21   1  314.37    7.06
   1  21  -1  315.42    6.99
  -1 -21   1  285.51    6.23
   1 -21  -1  307.93    7.66
   1 -21   0    7.99    1.85
   1 -21   0    2.98    2.14
  -1  21   0    7.28    2.10
  -1  21   0    7.46    2.08
   1  21   0    6.45    1.90
  -1 -21   0    5.70    1.77
  -1 -21   0    8.77    2.02
   1  21   0    9.33    1.98
   1  21   1    6.35    1.94
   1  21   1    1.66    2.00
   1 -21   1    3.49    2.22
  -1 -21  -1    6.48    2.16
  -1 -21  -1    4.42    1.92
  -1  21  -1    4.22    1.62
  -1  21  -1    6.19    1.91
   1 -21   1    5.81    1.62
  -1  21  -2    5.08    2.54
   1  21   2    1.64    1.94
  -1 -21  -2    1.17    1.99
   1 -21   2    0.98    1.64
  -1 -21  -2    0.81    2.03
   1 -21   2    5.93    4.86
   1  21   2   -1.19    2.17
  -1  21  -2    0.30    1.84
  -1  21  -3  103.42    4.96
   1 -21   3  106.62    4.11
  -1  21  -3   99.30    4.69
   1  23  -2  190.32    5.88
  -1 -23   2  183.12    7.30
  -1 -23   2  186.84    5.40
  -1 -23   1   -0.76    1.58
  -1 -23   1   -0.32    2.21
  -1  23   1   -1.34    1.87
   1  23  -1    0.87    1.87
   1  23  -1   -0.24    1.79
   1 -23  -1    0.05    1.71
  -1  23   0  688.32   11.21
   1 -23   0  636.03   10.40
   1  23   0  660.11   10.28
  -1 -23   0  706.60   10.64
   1  23   0  672.58   10.91
  -1 -23   0  690.13   11.15
   1 -23   1   72.16    3.66
  -1 -23  -1   70.14    4.23
   1  23   1   68.02    4.45
  -1  23  -1   68.64    3.91
   1 -23   2  183.69    5.64
  -1  23  -2  179.97    6.01
   2   0  -7   12.36    2.89
  -2   0   7   15.41    2.72
   2   0  -7    9.96    2.38
  -2   0   7   18.56    2.84
   2   0  -6 2919.86   25.19
  -2   0   6 2965.32   23.58
   2   0  -6 2893.92   24.80
  -2   0   5   30.57    2.80
  -2   0   5   37.43    2.91
   2   0  -5   26.43    2.75
   2   0  -5   35.49    3.02
   2   0  -4  203.66    5.00
  -2   0   4  201.61    4.99
   2   0  -4  208.54    4.89
  -2   0   3  177.45    3.84
   2   0  -3  180.93    3.87
  -2   0   3  191.91    4.01
   2   0  -3  189.97    4.01
   2   0  -2 8044.96   19.48
  -2   0   2 8033.19   19.38
  -2   0  -1  217.26    3.67
  -2   0  -1  212.16    3.66
   2   0   1  208.00    3.67
  -2   0  -2 4624.18   20.34
   2   0   2 4665.27   21.20
  -2   0  -3   42.48    2.81
   2   0   3   35.41    2.70
   2   0   3   36.72    2.55
  -2   0  -3   36.20    2.66
  -2   0  -4 2016.48   17.87
   2   0   4 2035.07   17.43
  -2   0  -4 2070.59   18.59
  -2   0  -5   32.41    3.34
  -2   0  -5   44.32    3.37
   2   0   5   35.26    3.29
   2   0   5   36.85    3.36
   2   0   6  421.93   10.08
   2   0   6  412.80    9.56
  -2   0  -6  401.03    9.96
  -2   2   7    0.72    2.20
  -2  -2   7   -1.90    1.95
  -2  -2   7    2.36    2.06
   2   2  -7    1.13    2.16
   2   2  -7    1.78    2.15
  -2   2   7    0.41    2.00
   2  -2  -7    0.31    2.13
   2  -2  -7   -1.74    2.37
  -2   2   6   20.35    2.74
   2   2  -6   18.21    2.74
  -2  -2   6   24.60    2.90
  -2  -2   6   24.08    2.68
   2  -2  -6   23.99    2.93
   2  -2  -6   15.01    2.65
  -2   2   6   19.64    2.67
   2   2  -6   22.36    2.96
  -2  -2   5   22.18    2.40
   2  -2  -5   12.40    2.29
   2  -2  -5   23.21    2.60
   2   2  -5   18.81    2.36
  -2   2   5   21.04    2.51
  -2   2   5   11.73    2.10
  -2  -2   5   16.21    2.34
   2   2  -5   22.91    2.58
   2  -2  -4   87.62    3.45
  -2   2   4   80.89    3.37
   2   2  -4   90.94    3.47
  -2   2   4   88.70    3.44
   2  -2  -4   81.93    3.49
   2   2  -4   80.90    3.27
  -2  -2   4   79.92    3.33
  -2  -2   4   83.77    3.25
  -2   2   3  328.80    5.45
  -2  -2   3  322.27    5.03
   2   2  -3  328.62    5.13
   2  -2  -3  309.95    5.22
   2  -2  -3  319.65    5.43
  -2  -2   3  325.60    4.86
   2   2  -3  327.50    5.00
  -2   2   3  310.43    5.17
   2   2  -2   76.68    1.92
  -2   2   2   72.24    2.25
   2  -2  -2   76.16    2.23
   2  -2  -2   70.00    2.24
   2   2  -2   80.10    1.97
  -2  -2   2   76.15    1.87
  -2   2   2   77.00    2.26
  -2  -2   2   76.39    1.93
  -2   2   1   52.51    1.40
  -2   2   1   54.89    1.49
   2  -2   0  539.11    3.89
  -2   2   0  524.91    5.48
   2  -2   1 1136.10    8.06
  -2  -2  -1 1165.12    8.72
   2   2   1 1101.53    8.29
   2   2   1 1141.50    8.47
  -2  -2  -1 1115.92    8.37
   2  -2   1 1136.33    7.80
  -2   2  -1 1158.05    8.39
  -2   2  -1 1171.33    7.94
   2   2   2   67.69    2.86
  -2   2  -2   77.46    3.08
  -2  -2  -2   73.03    2.91
   2  -2   2   76.73    3.09
  -2   2  -2   79.98    2.90
  -2  -2  -2   61.33    2.71
   2  -2   2   73.17    2.83
   2   2   2   65.87    2.84
  -2   2  -3  135.73    4.32
   2  -2   3  156.69    4.81
   2   2   3  119.50    4.26
  -2  -2  -3  133.52    4.65
   2   2   3  152.74    4.55
  -2  -2  -3  155.77    4.61
   2  -2   3  125.56    3.99
  -2   2  -3  142.30    4.72
   2  -2   4   72.96    3.65
   2   2   4   68.34    3.90
   2  -2   4   61.30    3.79
  -2  -2  -4   62.65    4.03
  -2   2  -4   71.57    3.78
   2   2   4   75.78    3.83
  -2   2  -4   54.40    3.62
  -2  -2  -4   58.45    3.56
   2   2   5  274.40    7.44
  -2   2  -5  268.19    7.17
   2  -2   5  264.09    7.51
   2   2   5  293.44    8.03
  -2   2  -5  272.62    7.64
  -2  -2  -5  304.05    8.05
  -2  -2  -5  315.55    8.03
   2  -2   5  301.37    7.48
  -2   2  -6    3.75    2.73
  -2   2  -6    8.52    2.49
  -2  -2  -6    9.45    2.86
   2   2   6    8.79    2.50
   2  -2   6    2.87    2.21
  -2  -2  -6    5.19    2.18
   2   2   6   -1.75    2.35
   2  -2   6    7.17    2.55
  -2  -4   6   13.79    2.56
   2  -4  -6    7.69    2.34
   2   4  -6    8.74    2.15
  -2  -4   6    5.89    1.89
   2   4  -6    5.93    2.32
  -2   4   6    8.79    2.47
  -2   4   6    3.82    2.14
   2  -4  -6    4.28    2.00
  -2  -4   5    1.14    1.76
   2   4  -5    1.04    1.74
  -2  -4   5    2.11    1.53
   2  -4  -5    0.63    1.99
   2   4  -5    1.24    1.78
   2  -4  -5    1.41    1.81
  -2   4   5   -1.44    1.87
  -2   4   5   -1.63    1.88
  -2  -4   4  919.44    9.32
   2  -4  -4  915.72   10.63
  -2  -4   4  959.84   10.39
   2   4  -4  941.92    9.83
   2   4  -4  935.94   10.31
   2  -4  -4  916.05   10.84
  -2   4   4  933.61   10.81
  -2   4   4  920.24   10.75
   2   4  -3    8.92    1.32
   2  -4  -3    8.17    1.52
   2  -4  -3    8.33    1.47
  -2  -4   3   11.09    1.56
  -2  -4   3   10.56    1.35
  -2   4   3    6.09    1.50
   2   4  -3    9.53    1.48
  -2   4   3   10.64    1.59
   2   4  -2  274.86    3.29
   2  -4  -2  288.28    4.47
  -2  -4   2  254.79    3.28
   2  -4  -2  280.65    4.48
  -2   4   2  271.00    4.35
  -2   4   2  269.39    4.27
   2   4  -2  276.23    3.53
  -2  -4   2  295.43    3.53
   2  -4  -1   36.96    1.47
   2  -4  -1   37.25    1.64
  -2   4   1   33.26    1.35
  -2   4   1   31.70    1.44
   2   4   0 2904.78   10.14
  -2   4   0 2994.05   12.64
  -2  -4   0 2956.99   10.14
  -2  -4   0 2986.56   10.17
   2  -4   0 3021.19   10.42
  -2   4   0 2903.95   11.16
   2   4   0 3013.12    9.97
   2  -4   1   -0.57    1.05
  -2  -4  -1    1.58    1.19
   2  -4   1    3.97    1.15
  -2   4  -1    1.73    2.33
   2   4   1    1.48    1.18
  -2  -4  -1    2.59    1.22
   2   4   1    0.91    1.14
  -2   4  -1    4.31    1.15
   2  -4   2   16.79    1.68
  -2   4  -2   18.11    1.91
  -2  -4  -2   18.81    2.03
   2  -4   2   15.54    1.81
  -2   4  -2   20.56    1.73
   2   4   2   18.68    2.11
   2   4   2   20.35    2.00
  -2  -4  -2   16.97    1.88
  -2  -4  -3   12.79    2.07
  -2   4  -3    8.06    2.02
   2   4   3    9.72    1.93
  -2  -4  -3   11.38    2.05
   2   4   3   12.63    2.11
   2  -4   3   11.69    1.80
  -2   4  -3    9.00    1.80
   2  -4   3    8.01    1.98
  -2   4  -4   40.08    2.90
   2   4   4   43.76    3.36
   2  -4   4   30.65    3.00
  -2  -4  -4   38.51    3.41
   2   4   4   45.79    3.32
   2  -4   4   46.04    3.14
  -2  -4  -4   38.85    3.13
  -2   4  -4   39.84    3.23
   2  -4   5    4.73    2.08
  -2  -4  -5    3.25    2.19
  -2   4  -5    6.80    2.30
   2   4   5   11.79    2.42
  -2  -4  -5    5.06    2.42
  -2   4  -5   10.22    2.02
   2   4   5    3.44    2.17
   2  -4   5    3.79    2.31
   2   4   6    3.98    2.57
   2  -4   6    5.95    2.52
  -2   4  -6    3.88    2.02
  -2  -4  -6    7.11    2.62
  -2   4  -6    6.65    2.60
   2  -4   6    5.25    1.96
   2   6  -6   14.87    2.30
  -2   6   6   20.39    2.89
   2  -6  -6   17.66    2.57
  -2  -6   6   13.89    2.50
   2   6  -6   19.31    2.59
  -2  -6   6   16.85    2.29
  -2   6   6   22.86    2.85
   2  -6  -6   13.57    2.58
   2   6  -5  265.73    6.44
   2  -6  -5  248.80    6.68
  -2  -6   5  237.85    6.28
   2  -6  -5  237.72    6.55
  -2  -6   5  257.55    5.67
  -2   6   5  256.05    6.66
  -2   6   5  247.18    6.53
   2   6  -5  244.95    5.73
  -2   6   4   81.17    3.57
  -2  -6   4   79.33    3.29
  -2  -6   4   79.51    3.11
  -2   6   4   82.85    3.76
   2  -6  -4   74.52    3.53
   2   6  -4   87.07    3.13
   2  -6  -4   66.28    3.40
   2   6  -4   94.47    3.57
   2   6  -3 3574.15   16.62
   2   6  -3 3602.14   15.13
  -2   6   3 3755.20   19.86
  -2   6   3 3502.15   18.75
   2  -6  -3 3483.37   19.03
  -2  -6   3 3667.02   16.66
   2  -6  -3 3663.47   19.67
  -2  -6   3 3546.99   15.82
   2  -6  -2   55.85    2.40
   2   6  -2   57.51    2.82
  -2   6   2   46.90    2.26
  -2   6   2   55.95    2.40
   2  -6  -2   50.46    2.27
  -2  -6   2   54.16    1.79
  -2  -6   2   47.19    1.66
   2   6  -2   47.54    1.78
   2   6  -1  554.79    4.21
  -2  -6   1  567.79    4.79
  -2  -6   1  559.19    4.11
   2  -6  -1  559.29    5.87
  -2   6   1  557.37    5.72
   2  -6  -1  566.42    5.63
  -2   6   1  544.97    5.45
   2   6  -1  557.16    4.52
  -2  -6   0  444.74    4.72
  -2  -6   0  448.67    4.57
  -2   6   0  428.09    5.20
   2   6   0  462.73    4.74
   2  -6   0  426.86    6.04
   2   6   0  453.07    4.65
   2  -6   0  460.08    4.73
  -2   6   0  457.79    4.90
  -2  -6  -1 4565.26   18.41
   2  -6   1 4496.82   25.08
   2   6   1 4501.50   18.78
   2   6   1 4566.72   18.24
  -2  -6  -1 4569.53   18.13
   2  -6   1 4584.73   16.77
  -2   6  -1 4592.42   17.53
  -2   6  -2   98.78    3.35
   2   6   2   99.42    3.55
  -2  -6  -2  103.61    3.56
   2   6   2   97.19    3.54
  -2   6  -2   97.61    4.87
   2  -6   2  103.17    3.38
  -2  -6  -2   93.11    3.44
   2  -6   2  101.75    3.26
   2   6   3 1937.94   16.13
  -2   6  -3 2049.50   15.10
   2   6   3 2055.76   16.94
   2  -6   3 2016.34   15.99
  -2  -6  -3 2126.12   17.11
   2  -6   3 2041.25   15.17
  -2  -6  -3 1911.20   16.16
  -2   6  -3 2027.77   16.04
   2  -6   4   12.94    2.01
  -2   6  -4   11.94    2.34
  -2  -6  -4   12.68    2.22
   2  -6   4   14.59    2.55
  -2  -6  -4   13.09    2.34
   2   6   4   12.24    2.39
  -2   6  -4   15.46    2.29
   2   6   4   13.36    2.19
   2   6   5  161.47    6.28
  -2  -6  -5  162.92    6.31
  -2  -6  -5  164.19    6.16
   2  -6   5  163.71    6.03
  -2   6  -5  168.29    5.59
  -2   6  -5  159.63    6.27
   2   6   5  155.96    5.99
   2  -6   5  149.83    5.29
   2  -6   6   47.86    4.05
  -2   6  -6   36.50    3.22
   2   6   6   37.75    3.73
  -2  -6  -6   37.64    3.83
  -2   6  -6   37.36    3.71
   2  -6   6   38.71    3.34
   2   8  -6   78.87    3.85
   2  -8  -6   84.75    4.65
   2   8  -6   86.19    4.40
  -2   8   6   88.04    4.67
  -2   8   6   86.33    4.61
  -2  -8   6   82.20    3.73
   2  -8  -6   75.63    4.31
  -2  -8   6   82.36    4.30
  -2  -8   5   21.93    2.43
   2  -8  -5   17.77    2.48
   2   8  -5   18.48    2.55
  -2   8   5   15.25    2.37
  -2   8   5   16.35    2.59
   2   8  -5   19.02    2.11
   2  -8  -5   17.11    2.47
  -2  -8   5   12.94    1.99
  -2  -8   4   24.85    2.24
   2  -8  -4   15.70    2.33
  -2   8   4   21.46    2.60
  -2   8   4   21.36    2.38
   2   8  -4   22.61    2.32
   2  -8  -4   26.77    2.68
  -2  -8   4   21.88    1.95
  -2   8   3  200.70    4.97
   2  -8  -3  204.54    5.11
   2   8  -3  193.77    5.78
   2   8  -3  208.86    4.31
   2  -8  -3  192.33    4.92
  -2  -8   3  212.34    4.38
  -2  -8   3  190.83    3.70
  -2   8   3  179.27    4.59
  -2  -8   2  453.22    7.80
   2   8  -2  465.85    6.11
   2  -8  -2  469.11    6.49
  -2   8   2  424.27    5.91
   2  -8  -2  430.76    6.22
  -2  -8   2  460.69    4.84
   2   8  -2  448.43    5.11
  -2   8   2  450.07    6.32
   2  -8  -1  113.60    3.20
   2   8  -1  108.95    2.50
  -2   8   1  106.17    3.07
  -2  -8   1  112.81    2.30
   2  -8  -1  115.31    3.01
  -2   8   1  115.42    2.92
  -2  -8   1  108.87    2.67
   2   8  -1  118.08    2.44
  -2  -8   0  311.51    4.42
   2  -8   0  312.27    5.43
  -2  -8   0  309.89    4.29
   2   8   0  313.33    4.14
   2  -8   0  306.02    4.30
  -2   8   0  307.17    4.79
   2   8   1  192.49    4.13
  -2  -8  -1  200.53    4.42
   2   8   1  203.25    4.35
   2  -8   1  204.97    4.17
   2  -8   1  207.32    6.53
  -2   8  -1  203.68    4.39
  -2  -8  -1  207.10    4.36
   2   8   2    6.71    1.76
  -2   8  -2    7.05    1.55
  -2  -8  -2    7.94    1.60
  -2  -8  -2   10.29    1.86
  -2   8  -2    5.17    2.70
   2   8   2   10.16    1.86
   2  -8   2    6.55    1.59
   2  -8   2    4.74    1.60
   2  -8   3   65.35    3.26
   2   8   3   53.70    3.13
  -2   8  -3   54.10    3.12
   2   8   3   60.26    3.42
  -2   8  -3   62.73    4.91
  -2  -8  -3   55.88    3.28
  -2  -8  -3   50.35    3.27
   2  -8   3   61.14    3.02
  -2   8  -4  187.29    5.76
   2  -8   4  197.21    6.01
   2   8   4  190.55    6.27
  -2  -8  -4  187.69    6.06
  -2   8  -4  187.86    5.27
   2   8   4  198.25    6.28
  -2  -8  -4  173.53    5.81
   2  -8   4  185.29    5.44
   2  -8   5   42.93    3.59
   2   8   5   42.70    3.76
   2   8   5   50.03    3.78
  -2  -8  -5   40.98    3.55
  -2   8  -5   47.52    3.24
  -2  -8  -5   40.65    3.58
  -2   8  -5   45.58    3.63
   2  -8   5   40.27    3.19
  -2   8  -6   18.19    2.78
   2  -8   6   15.75    2.46
   2  10  -6   17.55    2.20
  -2  10   6   23.93    3.09
   2 -10  -6   15.23    2.71
   2  10  -6   24.98    2.90
  -2 -10   6   18.32    2.98
   2 -10  -6   18.02    2.84
  -2 -10   6   27.46    2.80
  -2  10   6   35.27    3.30
  -2  10   5   70.73    4.17
   2  10  -5   58.58    4.80
   2 -10  -5   62.71    3.91
   2 -10  -5   65.56    3.92
  -2  10   5   64.49    3.80
   2  10  -5   60.75    3.47
  -2 -10   5   62.93    3.68
  -2 -10   5   56.46    2.93
   2  10  -4    2.37    1.57
  -2 -10   4    3.20    1.62
   2  10  -4    0.02    2.84
  -2  10   4    5.16    2.01
   2 -10  -4    2.38    1.80
   2 -10  -4    2.08    1.74
  -2  10   4    1.09    1.95
  -2 -10   4    0.05    1.32
   2 -10  -3  386.73    7.22
  -2  10   3  390.24    7.09
  -2 -10   3  347.91    5.36
  -2 -10   3  374.64    5.36
  -2  10   3  393.93    7.22
   2  10  -3  362.63    7.53
   2  10  -3  372.31    5.89
  -2 -10   2   90.80    4.03
  -2  10   2   80.80    3.08
   2  10  -2   90.06    2.67
   2  10  -2   86.36    2.86
  -2 -10   2   94.26    2.58
  -2  10   2   88.89    3.49
   2 -10  -2   90.51    3.40
  -2 -10   1   16.98    1.31
  -2 -10   1   17.78    1.75
  -2  10   1   20.12    1.70
   2 -10  -1   15.17    1.83
   2  10  -1   19.78    1.53
  -2  10   1   19.90    1.77
   2 -10  -1   14.60    1.50
   2  10  -1   15.72    1.38
   2  10   0   14.06    1.40
   2 -10   0   18.73    2.03
   2 -10   0   11.45    1.43
  -2 -10   0   16.55    1.55
   2  10   0   15.45    1.56
  -2  10   0   16.52    1.60
  -2  10   0   12.20    1.54
  -2 -10   0   18.74    1.58
  -2 -10  -1  836.56    9.40
  -2 -10  -1  882.81    9.57
   2  10   1  789.41    9.07
  -2  10  -1  888.73   10.20
   2 -10   1  868.31   12.87
   2 -10   1  836.62    8.12
  -2  10  -1  834.90    8.77
   2  10   1  843.03    9.29
   2 -10   2   21.31    3.87
  -2 -10  -2   14.34    2.06
   2  10   2   19.74    2.25
  -2  10  -2   23.65    3.63
   2 -10   2   23.28    2.07
  -2 -10  -2   24.24    2.42
   2  10   2   23.52    2.35
  -2  10  -2   22.11    2.16
   2  10   3   35.27    2.94
   2 -10   3   32.56    2.45
   2 -10   3   36.90    2.70
  -2  10  -3   28.23    4.20
   2  10   3   29.93    2.72
  -2  10  -3   26.38    2.50
  -2 -10  -3   39.36    3.04
  -2 -10  -3   27.13    2.60
   2  10   4  116.58    5.66
   2  10   4  140.93    6.59
  -2 -10  -4   95.27    5.80
  -2 -10  -4  100.55    6.66
  -2  10  -5  211.01    6.06
   2 -10   5  222.43    7.16
   2  10   5  233.65    7.50
   2  10   5  234.42    7.53
  -2  10  -5  247.52    7.29
  -2 -10  -5  246.46    7.55
   2 -10   5  232.64    6.36
  -2 -10  -5  246.93    7.61
  -2  10  -6    5.75    2.29
   2 -10   6    5.54    2.30
   2 -12  -6 1664.92   19.29
   2  12  -6 1668.09   18.06
  -2  12   6 1603.42   18.97
  -2 -12   6 1616.99   17.93
   2  12  -6 1638.45   24.11
  -2 -12   6 1573.90   15.75
   2 -12  -5   15.26    2.70
  -2 -12   5   22.40    2.43
  -2  12   5   17.87    2.69
   2 -12  -5   22.05    2.98
  -2 -12   5   19.50    2.21
   2  12  -5   23.20    4.05
   2  12  -5   18.35    2.43
  -2  12   5   20.10    2.72
  -2  12   4   -0.94    1.64
  -2  12   4    0.98    1.90
   2  12  -4    4.93    3.28
   2 -12  -4   -0.36    1.87
   2  12  -4    1.09    1.62
   2 -12  -4   -0.28    1.84
  -2 -12   4    2.96    1.70
  -2 -12   4   -0.54    1.54
  -2 -12   3   60.99    2.73
   2 -12  -3   55.37    3.19
  -2  12   3   65.91    3.34
   2 -12  -3   57.20    3.36
   2  12  -3   64.51    3.69
  -2  12   3   68.85    3.55
   2  12  -3   58.07    2.90
  -2 -12   3   48.76    4.45
  -2  12   2 5330.13   24.13
   2 -12  -2 5261.30   24.85
   2  12  -2 5341.72   21.62
  -2  12   2 5501.70   26.36
   2 -12  -2 5116.76   24.24
  -2 -12   2 5400.36   19.52
  -2 -12   2 5194.18   27.92
   2  12  -2 5277.05   20.33
   2  12  -1   41.31    2.08
   2  12  -1   42.70    2.15
  -2  12   1   40.99    2.40
  -2 -12   1   48.94    2.57
  -2  12   1   49.28    2.65
  -2 -12   1   46.87    2.09
   2 -12  -1   44.42    2.42
   2 -12  -1   41.81    2.63
  -2 -12   0  446.27    6.22
  -2  12   0  408.37    6.44
   2  12   0  450.56    6.47
   2  12   0  437.23    5.83
   2 -12   0  413.89    5.98
   2 -12   0  449.10    7.33
  -2  12   0  458.20    6.54
  -2 -12   0  425.18    6.16
  -2 -12  -1   92.02    3.45
   2  12   1   91.99    3.44
   2 -12   1   96.60    3.17
   2 -12   1  101.13    5.47
  -2 -12  -1   88.59    3.45
  -2  12  -1   83.93    3.50
  -2  12  -1   96.70    3.77
   2  12   1   90.16    3.51
  -2  12  -2 1308.98   12.54
   2  12   2 1309.85   13.19
  -2 -12  -2 1293.77   13.17
   2 -12   2 1296.90   11.63
  -2  12  -2 1296.81   15.70
  -2 -12  -2 1292.08   13.31
   2 -12   3   28.20    2.49
  -2 -12  -3   35.51    3.11
  -2  12  -3   36.86    4.44
  -2 -12  -3   29.02    2.81
   2  12   3   32.36    2.96
   2 -12   3   29.27    2.50
   2  12   3   28.88    2.98
  -2  12  -3   29.18    2.66
   2  12   4  276.17    7.62
  -2  12  -4  257.93    6.94
   2 -12   4  268.50    6.32
  -2 -12  -4  252.27    7.45
  -2  12  -4  264.21    9.58
   2  12   4  280.14    7.87
   2 -12   4  238.35    6.69
  -2 -12  -4  217.54    6.83
   2 -12   5   24.95    3.03
   2 -12   5   19.97    2.49
  -2 -12  -5   23.49    3.05
   2  12   5   24.06    3.10
  -2  12  -5   26.09    5.19
  -2  12  -5   23.94    2.91
   2 -14  -5    1.15    1.93
  -2  14   5    0.29    1.88
   2  14  -5    5.03    1.88
   2  14  -5   -0.42    3.42
  -2  14   5    1.41    1.93
  -2 -14   5    1.32    1.90
  -2 -14   5   -1.21    1.79
   2 -14  -5   -0.34    1.93
   2  14  -4   17.50    2.39
   2 -14  -4   16.63    2.57
   2 -14  -4   17.90    2.75
  -2  14   4   13.39    2.33
   2  14  -4   12.25    4.11
  -2  14   4   16.98    2.46
  -2 -14   4   20.40    2.15
  -2 -14   4    9.10    2.30
  -2  14   3   -0.10    1.64
   2  14  -3    1.77    1.84
  -2 -14   3    1.07    1.31
   2  14  -3    1.06    1.55
   2 -14  -3    3.95    1.99
  -2  14   3    3.81    1.86
  -2 -14   3   -0.03    2.99
   2 -14  -3    1.17    1.80
  -2  14   2   64.51    3.32
   2 -14  -2   76.37    3.59
   2 -14  -2   67.67    3.26
  -2  14   2   65.98    3.24
  -2 -14   2   66.73    2.62
  -2 -14   2   76.99    4.64
   2  14  -2   74.76    3.23
   2  14  -2   73.79    3.03
  -2  14   1  104.18    3.88
   2 -14  -1   94.53    3.64
  -2 -14   1  117.77    4.01
   2  14  -1  115.82    3.53
  -2  14   1   94.30    3.59
   2  14  -1  107.29    3.35
   2 -14  -1  104.86    3.97
  -2 -14   1  100.95    3.14
   2  14   0  156.83    4.32
  -2 -14   0  155.60    4.18
  -2  14   0  156.16    4.35
  -2 -14   0  150.80    4.15
   2 -14   0  174.46    5.15
   2  14   0  141.12    3.78
   2 -14   0  142.83    4.05
  -2  14   0  158.77    4.45
   2 -14   1  126.83    6.31
   2  14   1  143.29    4.23
   2 -14   1  149.72    4.16
  -2 -14  -1  127.50    4.18
  -2  14  -1  145.52    4.68
  -2  14  -1  152.89    4.66
   2  14   1  131.24    4.40
  -2 -14  -1  148.17    4.62
   2 -14   2   36.91    4.55
  -2 -14  -2   31.03    2.72
   2  14   2   44.03    2.99
  -2  14  -2   37.48    3.03
  -2 -14  -2   39.82    2.90
   2  14   2   37.37    2.76
   2 -14   2   35.77    2.32
  -2  14  -2   30.01    2.54
  -2 -14  -3   93.26    4.42
  -2 -14  -3   93.03    4.50
   2 -14   3   85.84    6.30
   2  14   3   84.20    4.34
   2  14   3   93.58    4.41
   2 -14   3   94.33    3.99
  -2  14  -3   88.81    6.19
  -2  14  -3   79.70    3.95
  -2  14  -4   49.71    3.43
  -2  14  -4   67.63    6.05
   2 -14   4   62.13    3.49
   2  14   4   59.80    4.16
  -2 -14  -4   55.83    3.93
   2  14   4   43.98    3.58
   2 -14   4   54.63    3.66
  -2 -14  -4   63.45    4.26
  -2  14  -5  106.38    5.29
   2 -14   5  117.05    5.26
  -2  14  -5   89.66    6.92
   2 -14   5   98.05    4.41
   2 -16  -5   30.78    3.24
   2  16  -5   28.15    2.92
  -2  16   5   29.85    3.27
  -2 -16   5   26.14    2.69
   2  16  -5   23.29    4.81
  -2 -16   5   33.10    2.96
  -2 -16   4   88.42    3.35
  -2  16   4   92.16    4.38
   2 -16  -4   98.27    4.60
   2  16  -4   97.83    4.63
  -2  16   4   89.94    4.69
   2  16  -4   77.84    3.90
   2 -16  -4   88.62    4.74
  -2  16   3   94.47    4.33
   2  16  -3   94.38    3.91
  -2 -16   3   82.65    5.45
   2 -16  -3   88.76    4.14
   2 -16  -3   85.97    4.25
  -2  16   3   94.17    4.12
  -2 -16   3  108.66    3.52
   2  16  -3  100.56    3.68
   2 -16  -2   16.05    2.19
  -2  16   2   14.87    2.07
   2 -16  -2   11.46    1.99
  -2 -16   2   13.32    1.74
   2  16  -2   16.76    2.16
   2  16  -2   16.18    1.96
  -2  16   2    8.45    2.02
  -2 -16   2   13.63    2.76
  -2  16   1   23.76    2.36
  -2  16   1   22.34    2.22
   2  16  -1   27.00    2.27
  -2 -16   1   28.15    1.92
   2 -16  -1   21.18    2.27
   2 -16  -1   26.08    2.63
  -2 -16   1   30.90    2.60
   2  16  -1   25.71    2.09
   2 -16   0  682.02   10.29
  -2 -16   0  656.75    8.89
   2  16   0  669.99    8.32
   2 -16   0  644.39    8.51
  -2 -16   0  641.24    8.55
  -2  16   0  631.80    9.06
  -2  16   0  658.22    8.76
   2  16   0  654.25    8.83
   2  16   1  160.30    4.99
   2 -16   1  186.05    6.56
   2  16   1  182.39    5.08
  -2 -16  -1  163.04    4.87
  -2 -16  -1  177.27    5.19
   2 -16   1  158.41    4.44
  -2  16  -1  157.10    4.74
  -2  16  -1  183.34    5.13
   2 -16   2   14.92    4.45
  -2  16  -2   13.23    2.56
   2  16   2   20.75    2.34
   2 -16   2   14.02    1.99
  -2 -16  -2   18.28    2.42
  -2 -16  -2   21.61    2.60
  -2  16  -2   19.16    2.59
   2  16   2   18.74    2.45
  -2 -16  -3   43.44    3.32
  -2 -16  -3   41.58    3.41
   2  16   3   43.93    3.27
  -2  16  -3   36.45    4.42
   2  16   3   35.99    3.16
   2 -16   3   48.31    3.30
   2 -16   3   31.02    5.13
  -2  16  -3   36.24    2.90
  -2  16  -4  188.67    6.31
  -2 -16  -4  192.52    7.03
  -2  16  -4  201.65    8.58
   2  16   4  207.48    7.15
   2  16   4  186.36    6.61
  -2 -16  -4  181.47    6.61
   2 -16   4  191.33    5.55
   2  18  -4   28.85    3.03
  -2 -18   4   25.85    5.07
   2 -18  -4   22.91    2.90
  -2 -18   4   35.04    2.46
  -2  18   4   20.15    2.74
   2  18  -4   27.69    2.79
   2 -18  -3  531.73    9.83
  -2 -18   3  551.60   12.86
   2  18  -3  602.85    9.58
   2  18  -3  483.74    8.49
  -2  18   3  541.11    9.71
  -2 -18   3  590.99    8.08
   2 -18  -3  533.80   10.04
  -2  18   3  588.05   10.46
  -2 -18   2   27.95    2.09
   2 -18  -2   22.55    2.66
   2 -18  -2   23.74    2.71
  -2  18   2   27.68    2.85
  -2 -18   2   21.30    2.87
  -2  18   2   26.36    2.63
   2  18  -2   26.53    2.51
   2  18  -2   29.12    2.26
  -2 -18   1  251.06    6.08
   2  18  -1  252.38    5.52
  -2  18   1  219.52    5.92
  -2 -18   1  238.98    5.40
   2 -18  -1  203.78    5.56
  -2  18   1  225.75    6.00
   2  18  -1  230.24    5.53
   2 -18  -1  246.84    6.61
   2  18   0   83.12    3.58
  -2 -18   0   85.42    3.61
  -2 -18   0   87.84    3.63
   2 -18   0   82.72    3.39
  -2  18   0   88.11    3.81
  -2  18   0   89.43    3.81
   2 -18   0   81.39    4.22
   2  18   0   75.18    3.24
  -2 -18  -1  222.04    5.92
   2 -18   1  223.94    5.37
  -2  18  -1  230.58    5.85
   2  18   1  218.29    5.75
   2  18   1  224.77    6.10
   2 -18   1  209.89    6.99
  -2 -18  -1  211.83    5.84
  -2 -18  -2   41.40    3.15
  -2  18  -2   35.17    3.08
   2  18   2   41.95    3.10
  -2 -18  -2   41.78    3.44
   2 -18   2   36.63    4.86
   2 -18   2   38.40    2.75
  -2  18  -2   36.15    3.02
   2  18   2   47.22    3.52
  -2 -18  -3  353.82    8.59
   2  18   3  316.99    8.11
   2  18   3  365.26    8.63
  -2  18  -3  371.79    9.19
   2 -18   3  342.29    7.08
   2 -18   3  337.81   11.25
  -2 -18  -3  333.66    8.34
  -2  18  -3  329.59    7.79
  -2  18  -4    0.07    4.72
   2 -18   4    1.59    2.83
   2  20  -4   69.54    4.23
  -2 -20   4   64.35    5.96
  -2 -20   4   72.32    3.49
   2  20  -4   73.37    4.02
   2  20  -3   19.50    2.41
  -2  20   3   21.10    2.80
   2 -20  -3   15.97    2.46
  -2 -20   3   21.39    2.11
  -2 -20   3   16.16    3.96
   2  20  -3   19.07    2.48
  -2  20   2   23.57    2.77
   2  20  -2   25.57    2.46
   2 -20  -2   26.92    2.85
  -2 -20   2   23.38    2.95
  -2 -20   2   22.75    2.18
  -2  20   2   27.74    2.67
   2  20  -2   24.88    2.31
   2 -20  -1    2.34    1.73
  -2 -20   1    0.08    1.83
   2  20  -1    4.82    1.89
  -2 -20   1    2.09    1.53
   2 -20  -1    1.06    1.89
  -2  20   1    3.35    1.81
   2  20  -1   -0.68    1.64
  -2  20   1    4.30    1.72
   2 -20   0  131.07    5.44
   2  20   0  141.17    4.92
   2 -20   0  134.70    4.44
   2  20   0  134.32    4.41
  -2  20   0  154.67    4.98
  -2 -20   0  139.50    4.77
  -2  20   0  148.08    4.96
  -2 -20   0  141.70    4.67
   2  20   1   11.57    2.35
   2 -20   1   15.63    3.20
  -2 -20  -1   16.11    2.57
  -2  20  -1   12.91    2.09
   2  20   1   16.22    2.21
   2 -20   1   15.06    1.96
  -2  20  -1   13.23    2.22
  -2 -20  -1   13.33    2.30
   2  20   2   55.58    3.94
  -2 -20  -2   47.02    3.63
  -2 -20  -2   50.95    3.40
  -2  20  -2   43.09    3.29
   2  20   2   49.79    3.30
  -2  20  -2   59.92    3.84
   2 -20   2   50.27    3.09
   2 -20   2   34.34    5.20
  -2 -20  -3    8.38    2.36
   2 -20   3    9.56    1.97
  -2  20  -3    9.65    2.61
   2  20   3    8.22    2.21
  -2  22   2  159.31    5.86
  -2 -22   2  169.37    4.92
   2 -22  -2  154.39    5.69
  -2 -22   2  157.08    6.16
   2  22  -2  159.71    5.08
   2  22  -2  174.10    5.40
   2 -22  -1    0.11    1.87
  -2 -22   1    0.36    1.94
   2  22  -1   -0.56    1.79
  -2 -22   1    3.85    1.58
   2  22  -1   -0.22    1.64
  -2  22   1   -0.18    1.78
  -2 -22   0  163.09    5.21
   2 -22   0  162.17    5.15
   2  22   0  129.70    4.96
   2  22   0  152.28    4.91
  -2  22   0  127.04    4.81
  -2 -22   0  153.24    5.20
  -2  22   0  151.23    5.23
   2  22   1  174.26    6.00
  -2 -22  -1  168.25    5.88
   2  22   1  166.56    5.43
  -2 -22  -1  164.48    5.64
   2 -22   1  160.14    5.03
  -2  22  -1  153.36    5.43
  -2 -22  -2   71.55    4.33
   2 -22   2   78.91    3.77
   2  22   2   61.80    4.30
  -2  22  -2   68.75    4.06
   2  24   0   38.67    3.27
  -2 -24   0   42.15    3.14
   3   1  -7    8.47    2.37
  -3  -1   7    8.91    2.25
  -3   1   7   12.55    2.65
  -3   1   7   10.31    2.47
   3   1  -7    7.61    2.33
  -3  -1   7    5.52    2.08
   3  -1  -7    8.94    2.33
   3  -1  -7   12.31    2.62
  -3  -1   6  281.15    6.78
   3  -1  -6  274.88    6.89
   3   1  -6  279.72    6.84
  -3   1   6  271.27    7.07
  -3   1   6  260.85    6.69
   3   1  -6  258.59    6.95
   3  -1  -6  266.11    7.01
  -3  -1   6  249.68    6.67
   3   1  -5   23.10    2.43
   3  -1  -5   22.78    2.46
  -3  -1   5   27.68    2.41
  -3   1   5   23.19    2.25
   3   1  -5   27.52    2.53
   3  -1  -5   25.61    2.51
  -3   1   5   20.82    2.32
  -3  -1   5   27.67    2.46
  -3  -1   4  366.14    6.11
   3   1  -4  371.74    6.20
  -3   1   4  360.22    6.09
  -3   1   4  361.18    6.18
   3   1  -4  357.32    6.11
   3  -1  -4  351.19    6.08
   3  -1  -4  357.86    6.23
  -3  -1   4  369.60    6.00
   3   1  -3   62.22    2.27
   3  -1  -3   56.68    2.35
  -3  -1   3   63.39    2.22
   3  -1  -3   61.59    2.35
  -3   1   3   54.83    2.26
  -3  -1   3   61.23    2.24
   3   1  -3   58.37    2.19
  -3   1   3   62.37    2.39
  -3  -1   2 1683.22    7.41
  -3   1   2 1681.17    8.19
   3   1  -2 1703.56    7.35
   3  -1  -2 1726.24    8.60
  -3  -1   2 1695.53    7.27
   3   1  -2 1682.53    7.40
  -3   1   2 1714.71    8.43
   3   1   0 5568.88   14.44
  -3   1   0 5176.35   14.58
   3  -1   0 5228.30   13.93
  -3  -1  -1   36.43    2.10
  -3  -1  -1   49.33    2.20
   3   1   1   45.38    2.21
  -3   1  -1   46.55    2.03
  -3   1  -1   41.71    1.92
   3  -1   1   44.92    2.11
   3  -1   1   42.27    2.02
   3   1   1   36.58    1.99
  -3  -1  -2  100.28    3.46
   3  -1   2   98.27    3.38
   3   1   2   99.52    3.48
  -3  -1  -2  101.79    3.61
   3  -1   2  109.92    3.73
   3   1   2   87.99    3.41
  -3   1  -2  101.50    3.47
  -3   1  -2  108.77    3.62
   3   1   3    4.34    2.04
  -3   1  -3    2.67    1.54
  -3  -1  -3    5.79    2.01
   3   1   3    9.91    2.11
   3  -1   3    8.26    1.91
  -3   1  -3    6.12    1.73
   3  -1   3    7.91    1.78
  -3  -1  -3    6.64    1.96
  -3  -1  -4 1209.84   14.35
   3  -1   4 1229.69   14.75
   3  -1   4 1220.06   14.19
   3   1   4 1197.23   14.35
  -3   1  -4 1237.91   14.89
  -3  -1  -4 1237.50   15.06
  -3  -1  -5   14.09    2.66
   3  -1   5    9.35    2.45
   3   1   5    7.21    2.47
  -3   1  -5    6.99    2.43
   3  -1   5    9.95    2.41
   3   1   5    7.62    2.27
  -3  -1  -5    9.76    2.61
  -3   1  -5    5.89    2.47
   3  -1   6   55.01    4.27
  -3  -1  -6   47.08    3.82
  -3   1  -6   57.37    4.55
   3  -3  -7   37.11    3.43
  -3  -3   7   32.85    3.30
  -3   3   7   36.52    3.64
  -3   3   7   37.24    3.34
   3   3  -7   31.08    3.20
  -3  -3   7   38.42    3.30
   3  -3  -7   31.77    3.47
   3   3  -7   43.83    3.43
  -3  -3   6   17.24    2.57
   3   3  -6   15.89    2.61
  -3   3   6   19.74    2.70
   3  -3  -6   15.96    2.62
  -3   3   6   16.77    2.33
  -3  -3   6   15.59    2.33
   3  -3  -6   15.05    2.55
   3   3  -6   23.92    2.64
  -3   3   5  297.56    6.74
  -3  -3   5  302.86    6.15
  -3  -3   5  287.14    6.25
  -3   3   5  290.24    6.61
   3  -3  -5  291.41    6.64
   3   3  -5  284.73    6.22
   3   3  -5  305.77    6.21
  -3  -3   4   26.21    2.19
   3   3  -4   23.35    2.05
  -3  -3   4   21.71    1.90
   3  -3  -4   23.88    2.26
  -3   3   4   25.36    2.11
  -3   3   4   22.00    2.13
   3   3  -4   20.04    1.93
   3  -3  -4   26.70    2.17
  -3  -3   3   52.05    2.03
   3  -3  -3   55.31    2.48
  -3  -3   3   63.33    2.30
  -3   3   3   52.69    2.38
   3   3  -3   58.81    2.16
  -3   3   3   59.22    2.46
   3   3  -3   54.91    2.10
   3  -3  -3   55.91    2.45
  -3   3   2  276.74    3.97
   3  -3  -2  265.90    3.94
  -3   3   2  283.16    4.02
   3  -3  -2  263.12    3.86
   3  -3  -1  402.15    4.16
   3  -3  -1  397.84    3.66
   3   3   0 1146.23    6.56
  -3  -3   0 1156.79    6.55
   3   3   0 1146.49    6.69
   3  -3   0 1101.77   10.31
  -3  -3   0 1158.13    6.52
   3  -3   0 1107.85    6.67
  -3   3   0 1171.39    7.23
  -3   3   0 1070.56    9.04
  -3   3  -1   34.96    2.04
   3  -3   1   30.23    1.99
  -3   3  -1   34.66    1.80
  -3  -3  -1   33.23    1.92
   3   3   1   35.35    1.97
   3   3   1   33.73    1.95
  -3  -3  -1   32.12    2.02
   3  -3   2   -1.08    1.31
   3  -3   2   -0.01    1.39
   3   3   2    1.24    1.59
   3   3   2   -1.94    1.58
  -3  -3  -2    1.85    1.69
  -3   3  -2   -0.66    1.36
  -3  -3  -2    0.31    1.54
   3   3   3   15.73    2.31
   3   3   3    9.85    2.13
  -3   3  -3    8.28    1.98
  -3   3  -3    9.71    1.95
   3  -3   3    8.22    1.80
  -3  -3  -3   14.49    2.21
   3  -3   3    8.97    1.93
  -3  -3  -3   12.80    2.22
   3  -3   4  143.96    5.40
  -3   3  -4  135.77    4.83
   3  -3   4  146.87    4.99
  -3  -3  -4  145.98    5.56
   3   3   4  127.91    5.16
  -3  -3  -4  136.16    5.21
  -3   3  -4  148.56    5.51
   3   3   4  137.99    5.41
  -3  -3  -5   51.76    4.05
  -3   3  -5   58.97    3.67
   3  -3   5   63.53    4.30
   3   3   5   47.77    3.59
  -3  -3  -5   58.04    3.91
   3  -3   5   55.47    3.67
   3   3   5   63.38    4.32
  -3   3  -5   60.14    4.05
   3   3   6   64.08    4.52
  -3  -3  -6   69.70    4.53
   3  -3   6   64.06    4.30
  -3   3  -6   61.51    4.23
  -3   5   6    0.35    2.11
  -3   5   6    2.28    1.92
  -3  -5   6    1.49    1.97
   3  -5  -6    1.63    2.22
  -3  -5   6    0.22    1.72
   3  -5  -6    0.38    1.96
   3   5  -6    2.74    1.84
   3   5  -6    2.35    1.86
   3   5  -5 1410.12   12.66
  -3   5   5 1391.60   14.32
   3  -5  -5 1400.34   14.48
  -3   5   5 1405.23   14.49
   3   5  -5 1411.20   13.70
   3  -5  -5 1350.85   14.33
  -3  -5   5 1413.41   12.45
  -3  -5   5 1413.79   13.48
   3   5  -4    3.90    1.46
   3   5  -4    5.05    1.40
  -3  -5   4    5.17    1.38
  -3   5   4    6.29    1.84
   3  -5  -4    8.45    1.86
  -3  -5   4    2.49    1.50
   3  -5  -4    4.91    1.60
  -3   5   4    6.16    1.69
   3  -5  -3  281.84    5.20
   3   5  -3  280.59    4.41
   3  -5  -3  273.21    5.18
  -3   5   3  285.63    5.20
  -3  -5   3  278.44    3.98
  -3   5   3  280.26    5.07
   3   5  -3  281.54    4.05
  -3  -5   3  284.35    4.32
   3   5  -2  200.54    3.69
  -3  -5   2  197.54    2.61
   3  -5  -2  189.56    3.71
   3  -5  -2  191.35    3.70
  -3  -5   2  197.48    2.48
   3   5  -2  192.79    2.65
  -3   5   2  196.14    3.64
   3  -5  -1 1862.66    9.12
   3  -5  -1 1883.68   10.41
  -3  -5   0  330.38    4.00
  -3   5   0  328.94    5.20
   3   5   0  330.41    4.01
  -3   5   0  325.83    4.44
   3  -5   0  339.38    6.33
   3   5   0  321.42    3.96
  -3  -5   0  321.43    3.86
  -3  -5  -1 1629.75   11.13
   3   5   1 1607.92   11.31
  -3   5  -1 1638.38   15.21
  -3  -5  -1 1653.51   11.31
   3   5   1 1667.44   11.61
   3  -5   1 1683.20   10.75
  -3   5  -1 1686.58   11.35
   3  -5   2   18.32    2.02
  -3   5  -2   24.49    1.92
  -3   5  -2   20.43    2.02
   3   5   2   17.68    2.03
  -3  -5  -2   24.64    2.17
   3   5   2   25.57    2.25
  -3  -5  -2   19.64    2.19
   3  -5   2   22.56    1.97
  -3   5  -3  484.77    7.71
   3  -5   3  507.40    8.63
  -3  -5  -3  488.53    8.52
  -3   5  -3  480.97    8.40
  -3  -5  -3  528.29    9.03
   3  -5   3  502.16    7.89
   3   5   3  513.82    8.89
   3   5   3  534.68    8.90
  -3   5  -4    4.08    2.19
  -3  -5  -4    1.00    2.03
   3  -5   4    2.51    1.93
   3   5   4    0.16    1.82
   3   5   4   -1.16    2.07
  -3   5  -4   -1.49    1.89
   3  -5   4    2.21    1.80
  -3  -5  -4   -1.02    1.95
   3   5   5  429.22    9.77
   3  -5   5  414.30    9.63
  -3  -5  -5  416.93    9.34
  -3   5  -5  413.02    9.59
   3   5   5  377.98    9.03
  -3   5  -5  389.33    8.45
  -3  -5  -5  397.16    9.59
   3  -5   5  400.56    8.72
  -3   5  -6   20.53    2.82
   3  -5   6   26.53    3.14
   3   7  -6   -0.75    1.86
   3  -7  -6   -0.29    1.85
  -3  -7   6   -0.34    1.87
  -3  -7   6    1.73    1.67
  -3   7   6    1.28    1.94
   3  -7  -6    0.98    2.04
   3   7  -6    1.28    1.80
  -3   7   6   -1.05    1.88
   3   7  -5  511.63    7.69
  -3  -7   5  451.93    7.42
  -3   7   5  476.94    8.93
  -3  -7   5  490.14    8.46
   3  -7  -5  470.65    8.85
  -3   7   5  447.24    8.60
   3  -7  -5  459.27    8.70
   3   7  -5  505.69    8.30
  -3  -7   4   17.24    1.77
  -3  -7   4   16.22    1.86
   3   7  -4   17.40    1.89
   3  -7  -4   12.42    2.12
  -3   7   4   19.41    2.29
   3   7  -4   17.76    1.75
  -3   7   4   19.98    2.16
   3  -7  -4   17.73    2.19
   3   7  -3   17.65    1.61
  -3   7   3   14.70    1.75
   3   7  -3   12.61    2.22
   3  -7  -3   14.11    1.85
  -3   7   3   18.72    1.95
  -3  -7   3   21.03    1.43
   3  -7  -3   18.54    2.01
  -3  -7   3   19.22    1.52
   3   7  -2  110.46    2.26
   3   7  -2  112.09    2.66
   3  -7  -2  111.43    3.15
  -3  -7   2  101.41    3.22
  -3   7   2  102.61    2.96
  -3   7   2  118.43    3.45
   3  -7  -2  105.55    3.12
  -3  -7   2  103.33    2.01
  -3   7   1  679.60    6.86
   3   7  -1  650.90    5.05
  -3  -7   1  659.71    4.87
   3  -7  -1  644.43    6.29
   3   7  -1  711.06    4.84
  -3   7   1  669.08    6.54
  -3  -7   1  694.84    5.16
   3  -7  -1  678.59    7.29
  -3   7   0  349.31    5.35
  -3  -7   0  361.80    4.55
  -3  -7   0  345.76    4.65
   3   7   0  367.40    4.59
   3  -7   0  363.92    4.79
  -3   7   0  364.91    5.06
   3  -7   0  362.25    6.33
   3   7   0  377.18    4.82
  -3   7  -1  103.17    4.46
   3  -7   1   99.11    4.79
  -3  -7  -1   93.61    3.05
   3  -7   1   96.92    2.95
   3   7   1   96.08    3.14
  -3   7  -1   91.82    3.03
   3   7   1   96.25    3.24
  -3  -7  -2   65.23    3.07
   3   7   2   61.74    3.20
   3   7   2   59.20    3.06
  -3  -7  -2   61.14    3.09
  -3   7  -2   72.53    4.78
  -3   7  -2   59.10    2.95
   3  -7   2   50.35    2.66
   3  -7   2   62.17    2.97
  -3   7  -3  118.46    4.42
  -3  -7  -3  111.51    4.61
   3  -7   3  121.39    4.43
  -3  -7  -3  112.21    4.41
   3   7   3  113.58    4.54
  -3   7  -3  119.39    3.97
   3  -7   3  106.87    3.90
   3  -7   4    3.64    2.14
  -3  -7  -4    4.92    2.01
  -3   7  -4    8.17    2.10
  -3   7  -4    4.77    1.92
   3   7   4    5.68    2.19
   3  -7   4    7.28    1.95
  -3  -7  -4    3.92    2.08
  -3  -7  -5   34.31    3.55
  -3   7  -5   32.02    3.10
   3  -7   5   33.56    2.96
  -3   7  -5   36.97    3.46
   3   7   5   34.45    3.41
  -3  -7  -5   34.33    3.41
   3  -7   5   34.01    3.43
   3   7   5   35.66    3.61
  -3  -9   6   41.53    2.77
   3  -9  -6   40.16    3.43
  -3   9   6   44.28    3.46
  -3   9   6   44.33    3.52
   3   9  -6   52.05    3.14
   3   9  -6   43.21    3.31
  -3  -9   6   34.11    3.09
   3  -9  -6   35.63    3.39
   3   9  -5  108.12    4.27
   3   9  -5  119.98    4.00
   3  -9  -5  117.86    4.79
  -3   9   5  123.54    4.90
  -3   9   5  113.08    4.58
  -3  -9   5  119.39    4.39
   3  -9  -5  109.80    4.75
  -3  -9   5  113.74    3.77
  -3  -9   4    0.47    1.33
  -3   9   4   -1.41    1.70
  -3  -9   4    0.26    1.53
   3  -9  -4    3.77    1.79
   3  -9  -4    3.07    1.74
  -3   9   4    3.00    1.78
   3   9  -4   -1.42    2.91
   3   9  -4    2.49    1.48
   3   9  -3  235.67    4.37
  -3  -9   3  223.82    4.06
   3  -9  -3  238.20    5.40
  -3   9   3  243.65    5.37
  -3  -9   3  231.02    3.80
  -3   9   3  226.03    5.36
   3   9  -3  235.83    5.69
   3  -9  -2    2.31    1.40
   3   9  -2    2.27    1.14
   3  -9  -2    2.86    1.27
  -3   9   2    5.73    1.41
  -3  -9   2    5.28    1.02
  -3   9   2    1.59    1.32
   3   9  -2    6.72    1.20
  -3  -9   2    3.72    2.00
  -3   9   1  106.04    3.11
   3   9  -1   96.59    2.40
  -3   9   1  107.97    3.13
  -3  -9   1  113.17    2.51
   3  -9  -1  107.22    3.02
   3   9  -1  115.05    2.50
  -3  -9   1  112.59    2.64
   3  -9  -1  102.29    3.40
   3   9   0    9.26    1.21
  -3  -9   0    9.48    1.32
   3  -9   0   13.58    2.10
  -3   9   0   10.68    1.69
   3  -9   0   10.07    1.47
  -3   9   0   11.42    1.49
  -3  -9   0   12.57    1.40
   3   9   0   14.93    1.45
  -3  -9  -1   28.42    2.20
   3  -9   1   27.92    3.85
   3   9   1   29.43    2.28
  -3   9  -1   39.51    3.72
   3   9   1   27.73    2.27
   3  -9   1   28.04    2.32
  -3   9  -1   30.38    2.19
  -3  -9  -1   29.25    2.16
  -3   9  -2   32.70    4.05
   3  -9   2   30.42    2.26
   3   9   2   21.20    2.21
   3  -9   2   38.45    2.57
  -3  -9  -2   24.67    2.32
   3   9   2   32.05    2.47
  -3  -9  -2   28.56    2.41
  -3   9  -2   26.28    2.29
  -3  -9  -3    5.57    2.07
   3  -9   3    2.83    1.73
  -3   9  -3    2.04    1.67
  -3  -9  -3    9.68    2.08
  -3   9  -3    4.87    3.53
   3   9   3   -0.53    1.90
   3  -9   3    2.03    1.63
   3   9   3    4.02    2.06
  -3   9  -4  112.97    4.37
  -3   9  -4  149.78    5.43
  -3  -9  -4  132.79    5.54
   3   9   4  149.97    5.66
   3   9   4  137.43    5.64
  -3  -9  -4  141.56    5.52
   3  -9   4  122.32    4.84
   3  -9   4  144.96    4.89
  -3   9  -5    4.96    2.33
  -3  -9  -5    1.75    2.15
  -3  -9  -5    6.78    2.40
   3  -9   5    1.49    2.07
  -3   9  -5    2.90    2.21
   3   9   5    2.93    2.03
   3   9   5    5.08    2.34
   3  -9   5    2.38    2.32
  -3 -11   6  446.76    9.43
  -3  11   6  487.54   10.28
  -3  11   6  456.33   10.12
   3 -11  -6  463.97   10.11
  -3 -11   6  476.22    8.42
   3 -11  -6  470.91   10.25
  -3 -11   5   17.89    2.40
   3  11  -5   10.54    2.11
   3 -11  -5   15.88    2.53
  -3  11   5    9.32    2.17
   3  11  -5   13.09    3.34
   3 -11  -5    6.82    2.08
  -3  11   5   11.28    2.30
  -3 -11   5   11.33    1.76
  -3 -11   4  278.03    5.44
   3 -11  -4  270.79    6.70
   3  11  -4  273.38    7.53
  -3  11   4  276.17    6.61
   3  11  -4  270.62    5.74
  -3  11   4  255.11    6.31
  -3 -11   4  264.22    5.15
   3  11  -3    0.60    1.31
  -3 -11   3    4.03    2.78
   3 -11  -3    1.76    1.60
  -3  11   3    0.89    1.53
  -3  11   3    3.08    1.60
   3 -11  -3    1.86    1.63
  -3 -11   3    1.22    1.06
   3  11  -3    1.50    1.70
  -3 -11   2  773.45    6.61
  -3  11   2  799.37    9.35
   3 -11  -2  810.18    9.50
  -3  11   2  761.65    8.46
   3 -11  -2  803.67    9.15
   3  11  -2  788.36    7.19
  -3 -11   2  764.49    9.23
   3  11  -2  786.03    7.45
   3 -11  -1   55.11    2.56
  -3  11   1   58.95    2.73
  -3 -11   1   51.93    2.12
   3  11  -1   61.25    2.18
  -3  11   1   54.33    2.64
  -3 -11   1   56.72    2.29
   3  11  -1   56.34    2.24
   3 -11  -1   52.29    2.88
   3  11   0 2603.63   14.80
  -3 -11   0 2536.86   14.09
  -3 -11   0 2534.26   14.44
   3  11   0 2632.19   13.89
   3 -11   0 2611.62   14.46
   3 -11   0 2572.87   18.23
  -3  11   0 2542.66   15.54
  -3  11  -1   -2.00    1.78
  -3  11  -1    2.89    1.86
   3  11   1   -0.01    1.39
  -3 -11  -1    0.27    1.43
  -3 -11  -1   -0.66    1.40
   3  11   1    0.01    1.39
   3 -11   1    1.33    3.25
   3 -11   1    0.74    1.27
  -3 -11  -2  120.05    4.37
   3  11   2  129.50    4.63
   3  11   2  116.93    4.35
   3 -11   2  121.24    3.92
  -3 -11  -2  127.70    4.41
  -3  11  -2  135.71    6.17
  -3  11  -2  131.72    4.37
   3 -11   2  137.10    7.13
  -3 -11  -3    5.36    1.88
  -3 -11  -3    6.92    2.12
  -3  11  -3    5.66    1.94
  -3  11  -3    4.09    3.43
   3 -11   3    9.85    2.18
   3  11   3    6.02    2.16
   3 -11   3    4.28    1.67
   3  11   3    3.96    2.06
  -3  11  -4 1282.25   15.36
  -3 -11  -4 1318.50   16.38
   3  11   4 1358.89   16.43
  -3 -11  -4 1262.06   16.14
  -3  11  -4 1415.68   21.87
   3 -11   4 1285.81   15.08
   3 -11   4 1216.27   14.01
   3  11   4 1335.80   16.13
  -3  11  -5   -3.93    4.53
   3 -11   5    2.96    2.09
   3 -11   5    2.96    2.24
  -3 -11  -5    6.99    2.54
  -3  11  -5    1.56    2.02
   3  11   5    2.41    2.32
   3 -13  -5   16.79    2.55
  -3 -13   5   14.26    2.03
   3  13  -5   19.14    3.91
  -3  13   5   19.28    2.72
  -3  13   5   26.18    3.03
  -3 -13   5   15.96    2.11
   3 -13  -5   25.97    3.03
   3  13  -5   18.07    2.57
  -3  13   4    0.32    1.83
   3  13  -4   -0.17    1.50
   3 -13  -4   -0.16    1.94
  -3  13   4   -0.98    1.78
   3  13  -4   -1.95    3.54
   3 -13  -4   -1.12    1.69
  -3 -13   4    1.12    1.55
  -3 -13   4    0.71    1.94
  -3 -13   3   62.50    4.46
   3  13  -3   59.19    3.03
  -3  13   3   62.89    3.50
   3 -13  -3   53.89    3.15
   3 -13  -3   55.08    3.14
  -3  13   3   58.99    3.15
  -3 -13   3   63.00    2.48
   3  13  -3   52.73    2.65
   3 -13  -2  107.78    3.84
  -3 -13   2  107.09    4.03
   3 -13  -2   97.79    3.77
  -3  13   2  112.35    3.78
  -3 -13   2  112.76    2.94
  -3  13   2   98.51    3.78
   3  13  -2   97.91    3.03
   3  13  -2  109.72    3.29
   3  13  -1   16.41    1.61
  -3  13   1   17.55    2.01
  -3 -13   1   19.16    1.63
   3 -13  -1   15.62    1.70
   3  13  -1   15.44    1.47
  -3  13   1   17.83    1.97
  -3 -13   1   13.88    1.67
   3 -13  -1   17.11    2.20
   3  13   0  137.48    3.93
   3 -13   0  134.67    4.76
  -3 -13   0  142.13    3.93
  -3 -13   0  132.84    3.70
   3  13   0  136.54    3.61
   3 -13   0  134.98    3.85
  -3  13   0  134.55    4.18
  -3  13   0  136.26    4.24
  -3 -13  -1   49.74    2.85
  -3  13  -1   58.80    3.35
  -3 -13  -1   50.41    3.04
   3  13   1   49.74    2.80
   3 -13   1   60.99    2.88
  -3  13  -1   45.71    3.01
   3 -13   1   61.14    5.15
   3  13   1   52.91    3.01
   3 -13   2  238.46    8.90
  -3 -13  -2  250.24    6.33
   3  13   2  269.09    6.39
  -3  13  -2  285.66    8.10
  -3 -13  -2  273.65    6.46
   3  13   2  275.95    6.51
   3 -13   2  267.20    5.90
  -3  13  -2  256.83    6.13
  -3  13  -3    9.53    3.87
  -3 -13  -3    5.65    2.07
   3 -13   3    9.38    2.03
  -3 -13  -3    9.37    2.24
   3 -13   3    9.08    2.06
   3  13   3    9.05    2.26
   3  13   3    8.28    2.10
  -3  13  -3   14.42    2.39
  -3  13  -4  182.29    6.29
   3  13   4  225.00    7.32
  -3 -13  -4  204.16    6.82
  -3  13  -4  237.84    9.45
   3  13   4  229.21    7.29
   3 -13   4  211.26    6.58
  -3 -13  -4  216.27    6.99
   3 -13   4  182.40    5.62
   3 -13   5    0.28    1.86
  -3  13  -5    2.89    3.48
  -3 -15   5   97.28    4.11
   3  15  -5  116.64    4.51
   3 -15  -5  117.44    5.43
  -3  15   5  111.61    5.26
  -3  15   5  105.70    5.12
  -3 -15   5  116.49    4.22
   3  15  -5  119.03    6.34
   3 -15  -5  114.27    5.10
  -3 -15   4   32.97    2.40
   3 -15  -4   48.67    3.46
   3 -15  -4   38.37    3.31
   3  15  -4   42.78    3.15
  -3  15   4   42.42    3.06
  -3 -15   4   50.95    2.55
  -3  15   4   52.86    3.60
   3  15  -4   33.49    2.47
  -3  15   3   42.22    2.98
  -3 -15   3   27.09    3.97
   3  15  -3   37.60    2.61
   3 -15  -3   33.84    2.79
   3 -15  -3   41.90    2.96
  -3  15   3   34.49    2.74
  -3 -15   3   38.87    2.21
   3  15  -3   30.72    2.35
  -3  15   2  171.36    4.78
  -3  15   2  180.78    5.20
   3 -15  -2  173.71    5.15
  -3 -15   2  177.12    5.16
   3 -15  -2  161.16    4.87
  -3 -15   2  177.16    3.97
   3  15  -2  169.06    4.30
   3  15  -2  164.34    3.97
   3  15  -1   72.53    3.02
  -3  15   1   71.22    3.50
   3 -15  -1   67.26    3.19
  -3  15   1   62.01    3.22
   3  15  -1   67.64    2.76
  -3 -15   1   66.52    2.74
   3 -15  -1   72.64    3.67
  -3 -15   1   77.22    3.19
   3  15   0   58.45    2.66
   3 -15   0   61.18    3.82
  -3 -15   0   56.19    2.79
   3 -15   0   48.83    2.64
  -3  15   0   63.17    3.23
  -3 -15   0   69.81    3.01
  -3  15   0   68.13    3.31
   3  15   0   68.89    3.29
  -3  15  -1   -0.99    2.11
   3  15   1    6.56    1.85
  -3 -15  -1   -0.26    1.62
   3  15   1    3.43    1.57
   3 -15   1    2.23    4.57
  -3 -15  -1    0.06    1.39
   3 -15   1    1.26    1.46
  -3  15  -1    4.11    2.40
  -3 -15  -2  261.87    6.64
  -3 -15  -2  238.34    6.33
   3  15   2  253.33    6.46
  -3  15  -2  252.79    7.33
   3 -15   2  256.21    5.73
   3  15   2  239.27    6.41
  -3  15  -2  226.50    6.06
   3 -15   3    3.97    2.24
  -3  15  -3    3.93    2.03
   3 -15   3    6.42    4.13
  -3 -15  -3    4.66    2.30
  -3 -15  -3    6.65    1.99
   3  15   3    7.63    2.15
   3  15   3    2.33    1.96
  -3  15  -3    6.48    4.49
  -3  15  -4    9.45    4.29
  -3  15  -4   10.74    2.47
   3 -15   4   10.06    2.45
  -3 -15  -4   10.06    2.73
  -3 -15  -4   10.21    2.42
   3  15   4   16.58    2.77
   3 -15   4   14.03    2.44
   3  15   4   15.63    2.60
   3  17  -5  669.36   10.92
  -3 -17   5  665.39   10.27
   3  17  -5  677.07   12.13
   3  17  -4    0.51    1.75
  -3  17   4   -1.15    2.11
  -3 -17   4    7.02    3.49
  -3  17   4    2.21    1.75
   3 -17  -4    0.71    2.14
   3  17  -4    1.28    2.00
  -3 -17   4    2.33    1.50
   3 -17  -4    0.41    2.06
  -3 -17   3  138.63    6.35
   3 -17  -3  128.69    4.94
   3 -17  -3  136.64    5.27
  -3 -17   3  121.39    3.60
  -3  17   3  134.85    4.91
   3  17  -3  129.26    4.12
   3  17  -3  138.32    4.26
   3  17  -2    0.01    1.41
   3 -17  -2   -0.19    1.76
   3 -17  -2    3.42    1.76
  -3 -17   2    1.13    1.22
  -3  17   2    1.24    1.48
  -3 -17   2   -1.58    2.04
  -3  17   2   -1.40    1.74
   3  17  -1  826.38    9.11
  -3  17   1  845.98   11.23
  -3 -17   1  832.36    9.42
   3 -17  -1  837.49   10.70
  -3  17   1  831.65   10.58
   3  17  -1  862.66    9.96
   3 -17  -1  828.25   11.76
   3 -17   0   10.65    2.66
   3  17   0    8.73    1.65
  -3  17   0    2.54    1.62
  -3 -17   0    9.92    1.87
  -3 -17   0    5.25    1.72
   3  17   0   10.03    2.13
   3 -17   0    8.21    1.66
  -3  17   0    8.76    1.94
  -3  17  -1  543.72    9.16
  -3 -17  -1  523.96    8.66
  -3 -17  -1  510.92    8.90
   3  17   1  518.53    8.56
   3 -17   1  505.75    8.03
   3 -17   1  544.00   12.24
  -3  17  -1  506.19    8.92
   3  17   1  542.45    9.42
   3  17   2   -0.35    1.84
  -3  17  -2   -2.21    1.96
   3 -17   2    1.31    4.08
  -3 -17  -2    1.82    1.95
   3  17   2   -0.90    1.87
  -3 -17  -2    1.67    1.91
  -3  17  -2    3.74    2.20
   3 -17   2    0.69    1.76
  -3 -17  -3  282.75    7.84
  -3 -17  -3  267.17    7.43
   3  17   3  278.11    7.55
  -3  17  -3  288.87    8.87
   3  17   3  282.65    7.73
   3 -17   3  291.37    6.72
  -3  17  -3  265.88    7.24
   3 -17   4    4.10    2.33
   3  17   4    5.37    2.20
  -3 -17  -4    2.44    1.91
  -3  17  -4    0.08    4.43
   3  19  -4    2.47    1.91
   3  19  -4    5.23    2.08
  -3 -19   4    3.09    3.67
  -3 -19   4    4.22    1.68
  -3 -19   3  177.72    7.35
  -3  19   3  172.92    5.93
   3 -19  -3  186.24    6.09
   3 -19  -3  168.01    5.86
  -3  19   3  166.38    5.44
  -3 -19   3  183.41    4.67
   3  19  -3  173.49    4.96
   3  19  -3  188.15    5.28
  -3 -19   2    5.61    2.28
   3  19  -2    7.24    1.73
  -3  19   2    6.40    1.75
   3 -19  -2    1.62    1.50
   3 -19  -2    9.16    2.14
  -3 -19   2    4.01    1.44
  -3  19   2    3.44    1.76
   3  19  -2    4.80    1.51
  -3  19   1   18.26    2.31
  -3 -19   1   22.13    2.16
   3 -19  -1   14.94    2.10
  -3  19   1   14.74    2.09
   3  19  -1   15.28    1.92
   3  19  -1   18.33    2.09
   3 -19  -1   14.70    2.43
  -3 -19   1   15.50    2.05
   3  19   0   42.04    3.06
   3 -19   0   34.04    3.54
  -3 -19   0   31.95    2.65
   3  19   0   32.47    2.40
   3 -19   0   34.34    2.67
  -3 -19   0   43.34    2.82
  -3  19   0   36.91    2.88
  -3  19   0   34.99    2.85
   3  19   1  102.59    4.55
  -3 -19  -1  112.70    4.86
   3  19   1  113.28    4.38
   3 -19   1  113.35    4.13
   3 -19   1   98.58    6.39
  -3 -19  -1  106.47    4.36
  -3  19  -1   96.37    4.66
  -3  19  -1  119.21    4.68
  -3  19  -2   -0.09    2.22
  -3  19  -2    1.06    2.16
   3  19   2    2.93    1.70
   3 -19   2   -4.09    4.20
  -3 -19  -2    1.86    1.92
   3  19   2    0.73    2.02
  -3 -19  -2    0.92    1.80
   3 -19   2    0.45    1.74
   3  19   3    5.48    2.05
  -3 -19  -3    1.57    2.43
  -3  19  -3    3.91    2.52
   3 -19   3    1.28    1.72
   3  21  -3  230.74    5.91
  -3 -21   3  226.78    5.37
   3  21  -3  229.53    5.90
  -3 -21   3  219.05    8.33
  -3 -21   2    3.48    2.32
   3  21  -2    1.73    1.64
   3 -21  -2   -2.73    1.87
  -3 -21   2    0.48    1.47
  -3  21   2    2.26    1.80
   3  21  -2    0.39    1.55
   3 -21  -1    4.45    2.22
   3 -21  -1    0.95    1.69
  -3 -21   1    4.20    1.71
  -3  21   1    6.04    1.92
   3  21  -1    7.10    1.90
  -3  21   1    3.01    1.83
  -3 -21   1    2.09    2.07
   3  21  -1    2.16    1.65
  -3 -21   0  103.01    4.41
   3  21   0   92.02    4.19
   3  21   0   85.56    3.72
   3 -21   0   84.76    3.66
  -3  21   0   94.74    4.23
  -3 -21   0   92.50    4.13
  -3  21   0   90.11    4.20
   3  21   1  140.10    5.48
  -3 -21  -1  129.83    5.22
  -3 -21  -1  127.16    5.21
   3  21   1  126.96    4.87
   3 -21   1  120.92    4.65
  -3  21  -1  122.80    5.41
  -3  21  -1  145.45    5.33
  -3  21  -2    5.85    2.14
   3  21   2    2.85    2.06
   3  21   2    5.07    2.08
  -3 -21  -2    5.69    2.05
   3 -21   2    7.09    1.89
  -3 -21  -2    3.19    1.94
  -3 -23   1    7.99    1.91
  -3 -23   1    7.07    2.41
   3  23  -1    4.85    1.88
   3  23  -1    6.34    1.93
   3  23   0 1098.25   12.75
  -3 -23   0 1068.37   13.69
   3  23   1   -2.38    2.00
  -3 -23  -1   -0.56    1.93
   3  23   1    1.59    1.61
  -4   0   7   20.15    2.76
  -4   0   7   21.90    2.60
   4   0  -7   20.96    2.73
   4   0  -7   24.20    2.98
   4   0  -6  274.24    6.87
  -4   0   6  253.50    6.49
  -4   0   6  260.73    6.54
   4   0  -6  251.49    6.53
   4   0  -5   26.52    2.38
  -4   0   5   23.82    2.27
  -4   0   5   25.07    2.28
   4   0  -5   24.22    2.37
   4   0  -4 2665.41   15.55
  -4   0   4 2716.88   15.69
   4   0  -4 2682.54   15.70
   4   0  -3  128.18    2.96
  -4   0   3  120.08    2.77
  -4   0   3  124.95    2.87
   4   0  -3  119.04    2.76
   4   0  -2 2974.75    9.49
  -4   0   2 2926.09    8.83
   4   0  -2 2944.97    9.10
  -4   0   2 2976.30    9.28
   4   0   0  552.08    4.92
   4   0   0  530.91    5.00
  -4   0   0  532.65    5.04
  -4   0   0  555.74    4.85
  -4   0  -1  191.59    3.97
  -4   0  -1  180.92    4.05
   4   0   1  193.58    3.93
  -4   0  -2 2267.90   15.74
   4   0   2 2225.59   16.32
   4   0   2 2224.45   15.78
   4   0   3   17.44    2.25
  -4   0  -3   18.96    2.46
   4   0   3   20.03    2.49
  -4   0  -3   13.01    2.30
  -4   0  -4  165.96    5.88
   4   0   4  188.08    6.33
   4   0   4  178.82    5.86
   4   0   5   30.03    3.41
   4   0   5   31.55    3.27
  -4   0  -5   35.59    3.44
   4   2  -7    1.08    1.99
   4  -2  -7    3.93    2.22
   4  -2  -7    0.39    2.07
  -4   2   7    1.43    2.10
  -4  -2   7    1.41    1.97
  -4   2   7    3.16    2.26
  -4  -2   7    2.62    2.14
   4   2  -7   -0.17    2.01
   4  -2  -6   47.56    3.39
   4   2  -6   49.08    3.18
  -4  -2   6   40.91    3.05
  -4  -2   6   48.68    3.24
  -4   2   6   55.64    3.45
   4   2  -6   38.54    2.99
   4  -2  -6   45.93    3.38
  -4   2   6   51.38    3.39
   4  -2  -5   92.58    3.77
   4   2  -5   90.42    3.49
  -4  -2   5   87.63    3.51
  -4  -2   5   81.50    3.32
   4   2  -5   92.60    3.67
   4  -2  -5   78.21    3.54
  -4   2   5   81.69    3.57
  -4   2   5   75.60    3.46
   4  -2  -4   19.92    1.95
  -4  -2   4   22.85    1.90
  -4  -2   4   22.09    1.84
  -4   2   4   14.76    1.79
   4   2  -4   18.59    1.85
  -4   2   4   24.11    2.11
   4  -2  -4   16.24    1.83
   4   2  -4   20.77    1.89
   4  -2  -3   16.58    1.57
   4   2  -3   16.95    1.37
  -4  -2   3   16.21    1.27
  -4   2   3   14.67    1.42
   4   2  -3   17.23    1.31
  -4   2   3   19.04    1.64
   4  -2  -3   17.25    1.53
  -4  -2   3   16.18    1.29
  -4   2   2  202.67    3.03
   4  -2  -2  206.73    3.01
   4  -2  -2  207.98    3.10
  -4   2   2  200.46    2.90
  -4   2   1  618.13    4.82
   4  -2  -1  619.96    5.80
   4  -2  -1  619.82    4.35
  -4   2   1  608.34    4.62
  -4  -2   0   66.44    1.93
  -4  -2   0   61.15    1.87
   4   2   0   64.52    1.90
   4   2   0   62.67    1.95
   4  -2   0   61.47    1.92
  -4   2   0   61.27    1.98
  -4   2  -1   45.95    2.18
   4   2   1   46.53    2.38
   4   2   1   51.49    2.41
  -4   2  -1   54.50    2.45
   4  -2   1   52.80    2.32
  -4  -2  -1   58.10    2.53
  -4  -2  -1   58.36    2.45
   4  -2   1   57.42    2.37
   4  -2   2  166.72    4.50
   4  -2   2  182.88    5.09
  -4  -2  -2  182.82    4.71
  -4   2  -2  181.93    4.96
  -4  -2  -2  168.66    4.70
   4   2   2  191.04    5.22
   4   2   2  172.51    4.77
  -4   2  -2  189.71    4.56
   4  -2   3  355.19    7.69
  -4  -2  -3  344.97    7.26
  -4   2  -3  367.87    7.14
   4   2   3  389.84    7.90
  -4   2  -3  357.51    7.79
  -4  -2  -3  349.54    7.71
   4  -2   3  373.92    7.14
   4   2   3  328.83    7.38
  -4   2  -4    2.86    1.95
   4  -2   4    0.56    2.35
   4   2   4    0.50    2.17
  -4  -2  -4    1.92    1.85
   4   2   4   -0.32    1.82
  -4   2  -4    2.52    2.15
  -4  -2  -4   -1.09    2.04
   4  -2   4    1.85    1.81
   4   2   5   24.35    3.06
  -4  -2  -5   16.45    2.78
   4  -2   5   20.13    2.95
   4   2   5   17.75    2.77
   4  -2   5   14.77    2.51
  -4   2  -5   13.35    2.70
  -4  -2  -5   22.02    2.92
  -4   2  -5   21.57    2.85
   4   4  -6  131.64    4.50
  -4   4   6  128.65    5.08
  -4  -4   6  136.63    4.96
  -4   4   6  119.13    4.78
  -4  -4   6  116.00    4.34
   4   4  -6  141.25    5.17
   4  -4  -6  133.23    5.04
   4  -4  -6  124.96    4.91
   4  -4  -5   -0.09    1.80
  -4  -4   5   -0.84    1.56
  -4   4   5    1.29    1.76
  -4  -4   5   -1.18    1.36
   4  -4  -5   -1.88    1.63
   4   4  -5    1.05    1.55
   4   4  -5   -1.05    1.62
  -4   4   5    0.98    1.62
  -4  -4   4   82.14    2.89
  -4   4   4   82.71    3.34
   4  -4  -4   86.83    3.31
  -4  -4   4   80.72    2.73
   4   4  -4   82.86    2.99
  -4   4   4   75.59    3.09
   4   4  -4   81.17    2.80
   4  -4  -4   77.39    3.22
  -4  -4   3   65.71    1.94
  -4  -4   3   61.96    1.98
  -4   4   3   63.03    2.47
   4  -4  -3   68.71    2.62
   4   4  -3   66.18    2.06
   4   4  -3   63.68    1.87
   4  -4  -3   68.10    2.64
  -4   4   3   65.30    2.50
  -4   4   2 1159.85    8.18
   4  -4  -2 1145.43    8.20
   4  -4  -1   -0.51    1.20
  -4   4   1    0.94    0.92
   4  -4  -1   -1.05    0.84
  -4   4   1   -0.06    0.89
  -4  -4   0  326.48    4.15
   4   4   0  344.58    4.23
   4   4   0  330.48    4.24
   4  -4   0  323.93    6.62
  -4  -4   0  342.89    4.20
   4  -4   0  340.89    4.43
  -4   4   0  312.59    6.08
  -4   4   0  332.21    4.54
  -4  -4  -1   19.16    1.84
   4   4   1   19.88    1.84
  -4  -4  -1   18.53    1.77
  -4   4  -1   16.66    1.67
   4   4   1   17.72    1.79
   4  -4   1   16.30    1.63
   4  -4   1   19.94    1.70
   4  -4   2  960.78   10.06
  -4   4  -2  989.45   10.04
   4   4   2  949.86   10.89
  -4  -4  -2  970.27   10.66
   4   4   2  947.47   10.68
  -4   4  -2  974.07   10.71
   4  -4   2  976.16   10.51
  -4  -4  -2  919.83   10.60
   4  -4   3   10.73    1.94
   4  -4   3    3.63    2.09
  -4  -4  -3    6.07    1.98
  -4   4  -3    4.77    2.06
  -4   4  -3    4.12    1.80
   4   4   3    5.63    1.95
  -4  -4  -3    5.61    1.96
   4   4   3    8.33    2.34
   4  -4   4   94.90    4.34
   4   4   4  100.72    4.88
   4   4   4   95.63    4.71
  -4   4  -4   97.05    4.87
  -4  -4  -4  104.23    4.89
  -4  -4  -4  101.27    4.84
   4  -4   4   95.61    4.87
   4  -4   5    2.16    2.72
  -4  -4  -5    3.07    2.47
  -4   4  -5    1.65    2.85
   4   4   5   10.55    2.76
   4   4   5   10.42    2.72
   4  -4   5    4.01    2.35
  -4  -4  -5    2.05    2.57
  -4   4  -5    3.74    2.21
  -4  -6   6   50.64    3.10
  -4  -6   6   49.32    3.28
   4  -6  -6   63.49    3.84
  -4   6   6   51.46    3.61
   4   6  -6   56.00    3.42
   4   6  -6   51.93    2.99
  -4   6   6   53.95    3.63
   4  -6  -6   50.17    3.51
  -4  -6   5 1068.80   10.33
  -4  -6   5 1061.19   11.22
   4  -6  -5 1062.53   12.57
   4   6  -5 1095.60   11.43
  -4   6   5 1072.17   12.74
   4  -6  -5 1088.36   12.69
   4  -6  -4   27.48    2.35
  -4  -6   4   29.55    2.15
   4   6  -4   25.98    1.95
   4  -6  -4   26.06    2.21
   4   6  -4   31.00    1.87
  -4   6   4   31.18    2.34
  -4  -6   4   32.88    1.87
  -4  -6   3 2010.99   10.49
   4   6  -3 2055.07   10.62
   4  -6  -3 2013.71   13.61
   4  -6  -3 2049.45   14.07
  -4   6   3 1989.60   13.08
   4   6  -3 2062.19   13.97
  -4  -6   3 2076.52    9.39
  -4   6   3 2039.83   13.80
   4   6  -2  106.49    1.90
  -4   6   2  111.02    2.99
   4  -6  -2  101.72    2.84
   4  -6  -2   99.90    2.85
  -4   6   2  103.28    2.72
  -4  -6   2  104.59    1.59
  -4  -6   2  103.17    2.70
   4   6  -2  102.47    1.76
  -4  -6   1  598.24    4.74
  -4  -6   1  667.57    4.37
   4   6  -1  646.29    4.25
   4  -6  -1  647.08    5.97
  -4   6   1  665.33    6.28
   4  -6  -1  661.58    7.28
  -4   6   1  691.27    6.63
   4   6  -1  618.75    4.77
   4  -6   0  310.64    6.74
  -4  -6   0  294.01    4.21
   4   6   0  296.83    4.18
  -4   6   0  300.69    5.50
   4   6   0  295.57    4.26
   4  -6   0  298.89    4.37
  -4  -6   0  302.06    4.04
  -4   6   0  312.67    4.80
   4   6   1 5562.84   22.42
  -4  -6  -1 5495.52   22.27
   4   6   1 5506.02   22.51
  -4   6  -1 5651.16   31.41
  -4  -6  -1 5604.34   22.40
   4  -6   1 5562.05   21.16
  -4   6  -1 5588.09   22.70
  -4  -6  -2    5.24    1.67
  -4   6  -2   12.33    1.96
   4  -6   2    7.56    1.61
   4  -6   2    3.47    1.79
  -4   6  -2    7.81    3.28
   4   6   2    6.49    1.82
   4   6   2    9.39    1.93
  -4  -6  -2    5.03    1.79
   4  -6   3    9.06    1.98
  -4   6  -3    8.01    1.90
   4   6   3    8.11    2.26
  -4  -6  -3    7.16    2.03
   4   6   3    3.55    2.01
   4  -6   3   10.60    2.20
  -4   6  -3   10.31    2.18
  -4  -6  -3    8.99    2.15
   4  -6   4   78.65    3.92
   4  -6   4   85.20    4.65
  -4  -6  -4   82.63    4.46
  -4   6  -4   78.42    4.01
   4   6   4   64.85    3.88
  -4   6  -4   77.35    4.51
  -4  -6  -4   75.55    4.37
   4   6   4   82.49    4.56
   4  -6   5 2019.76   19.61
   4  -6   5 1943.25   21.56
  -4  -6  -5 1990.25   20.98
  -4   6  -5 1990.84   19.47
  -4   6  -5 1942.33   21.40
  -4  -6  -5 2029.92   21.87
   4   6   5 2011.94   21.89
  -4  -8   6  232.16    5.57
  -4  -8   6  256.91    6.45
   4  -8  -6  234.65    6.98
   4   8  -6  236.35    6.23
   4   8  -6  256.71    5.81
  -4   8   6  252.75    7.18
  -4   8   6  225.59    6.70
   4  -8  -6  232.25    6.98
  -4  -8   5   34.15    2.36
   4   8  -5   37.06    2.28
  -4  -8   5   39.15    2.77
   4   8  -5   36.29    2.63
   4  -8  -5   25.05    2.80
  -4   8   5   32.64    3.09
  -4   8   5   30.54    3.10
   4  -8  -5   31.36    2.92
   4  -8  -4   61.94    3.26
  -4   8   4   71.44    3.35
  -4  -8   4   58.43    2.72
   4   8  -4   64.66    2.78
  -4   8   4   63.90    3.26
  -4  -8   4   72.29    2.57
   4  -8  -4   59.84    3.21
   4   8  -4   65.03    4.07
  -4  -8   3  150.41    3.11
   4   8  -3  118.89    2.91
   4  -8  -3  120.53    3.85
   4  -8  -3  129.64    3.97
  -4   8   3  128.93    3.80
  -4  -8   3  136.01    2.73
   4   8  -3  136.77    4.14
  -4   8   3  121.46    3.77
  -4   8   2  203.11    4.28
   4  -8  -2  220.18    4.41
  -4  -8   2  208.39    2.71
  -4   8   2  212.85    4.14
   4  -8  -2  216.58    4.52
   4   8  -2  203.50    3.01
   4   8  -2  213.03    2.88
  -4  -8   2  202.33    3.96
   4   8  -1   51.99    1.80
  -4  -8   1   61.62    1.88
   4  -8  -1   52.86    2.52
  -4  -8   1   59.66    1.73
   4   8  -1   61.11    1.71
   4  -8  -1   62.49    2.30
  -4   8   1   58.87    2.32
  -4   8   1   59.00    2.47
  -4  -8   0  859.59    7.58
  -4   8   0  837.14    9.12
  -4  -8   0  821.49    7.57
   4   8   0  877.81    7.82
   4  -8   0  888.77    8.12
   4   8   0  867.38    7.78
  -4   8   0  850.41    8.55
  -4  -8  -1  184.84    4.61
   4   8   1  194.18    4.52
   4   8   1  193.08    4.82
   4  -8   1  215.53    7.19
  -4  -8  -1  191.35    4.48
   4  -8   1  202.96    4.45
  -4   8  -1  203.45    4.76
  -4   8  -1  190.09    6.48
  -4  -8  -2    0.74    1.62
   4  -8   2    0.96    1.63
   4  -8   2    0.14    1.37
  -4   8  -2    0.89    1.63
  -4  -8  -2    0.02    1.64
   4   8   2    0.10    1.68
   4   8   2    0.68    1.70
  -4   8  -2   -0.40    2.85
  -4  -8  -3   22.25    2.60
  -4   8  -3   35.22    4.33
   4   8   3   22.90    2.79
   4   8   3   33.74    3.04
  -4  -8  -3   19.52    2.59
  -4   8  -3   17.09    2.27
   4  -8   3   31.81    2.81
   4  -8   3   28.11    2.54
  -4   8  -4   12.39    2.30
  -4   8  -4   18.75    2.74
  -4  -8  -4   23.60    2.78
   4   8   4   18.21    2.74
   4   8   4   18.07    2.67
  -4  -8  -4   17.12    2.49
   4  -8   4   20.50    3.04
   4  -8   4   20.95    2.69
   4  -8   5   43.66    3.40
  -4   8  -5   45.49    3.54
   4  -8   5   41.39    3.81
  -4  -8  -5   45.16    3.83
  -4   8  -5   36.45    3.54
   4   8   5   37.06    3.84
   4   8   5   43.49    3.82
   4  10  -6    1.01    1.56
  -4 -10   6    1.11    2.14
   4 -10  -6   -0.08    2.08
   4 -10  -6    1.44    2.30
   4  10  -6   -1.54    2.13
  -4  10   6    0.08    1.95
  -4 -10   6    1.21    1.66
  -4  10   6    1.84    2.12
   4 -10  -5   98.16    4.39
   4  10  -5  104.33    3.90
   4 -10  -5  103.56    4.62
  -4  10   5  101.12    4.34
  -4  10   5  110.72    4.59
   4  10  -5  115.89    5.67
  -4 -10   5   91.88    3.83
  -4 -10   5   94.72    3.30
  -4 -10   4   19.73    1.83
   4  10  -4   14.94    1.84
   4 -10  -4   19.23    2.35
   4  10  -4   13.73    2.96
   4 -10  -4   21.32    2.58
  -4  10   4   22.94    2.33
  -4  10   4   22.04    2.38
  -4 -10   4   18.93    1.74
   4  10  -3   -0.49    1.13
  -4  10   3    1.15    1.50
   4 -10  -3    1.80    1.44
  -4  10   3    0.54    1.41
   4  10  -3    1.28    1.24
  -4 -10   3    1.08    0.92
   4 -10  -3    3.29    1.62
  -4 -10   2   75.96    3.00
   4  10  -2   61.08    2.15
   4 -10  -1  744.50    9.39
   4  10  -1  720.34    6.87
  -4 -10   1  732.93    6.69
   4  10  -1  723.52    6.02
   4 -10  -1  693.52    7.79
  -4 -10   1  728.59    6.47
  -4  10   1  673.87    8.25
  -4  10   1  695.36    8.06
  -4  10   0   33.69    2.38
  -4 -10   0   33.16    1.90
   4  10   0   37.10    2.13
   4 -10   0   28.25    3.52
  -4 -10   0   36.45    2.10
   4 -10   0   33.67    2.02
  -4  10   0   40.91    2.66
   4  10   0   31.72    1.99
  -4 -10  -1    0.90    1.43
  -4 -10  -1    3.24    1.56
  -4  10  -1   -2.00    2.85
   4  10   1    2.01    1.53
   4 -10   1   -2.09    3.60
  -4  10  -1    2.06    1.55
   4  10   1    3.72    1.64
   4 -10   1    1.35    1.85
  -4  10  -2    5.09    1.81
   4  10   2    6.06    1.95
  -4 -10  -2    8.69    1.96
  -4 -10  -2    6.07    1.71
   4 -10   2    6.22    1.81
   4  10   2    2.59    1.79
   4 -10   3  411.14    8.35
  -4 -10  -3  405.61    8.46
   4  10   3  432.37    8.77
  -4  10  -3  452.76    8.73
   4  10   3  467.34    9.08
  -4  10  -3  500.94   12.00
  -4 -10  -3  458.16    8.96
   4 -10   3  428.56    7.76
   4 -10   4   19.94    2.89
  -4  10  -4   21.45    2.91
  -4 -10  -4   24.65    3.00
   4  10   4   24.29    3.13
   4  10   4   24.67    2.95
  -4 -10  -4   21.36    2.87
   4 -10   4   17.29    2.45
  -4  10  -4   13.17    4.15
  -4  10  -5    2.35    1.86
   4 -10   5   -0.07    1.93
  -4 -10  -5    5.39    2.57
   4  10   5   -2.03    2.38
  -4 -12   6    2.36    1.71
  -4  12   6    2.43    2.05
  -4 -12   6    1.82    2.06
   4  12  -6    0.81    3.47
   4 -12  -6    1.58    2.20
   4  12  -6   -0.54    1.85
   4 -12  -6   -0.76    2.34
  -4  12   6    4.21    2.20
  -4 -12   5   27.17    2.53
   4 -12  -5   34.24    3.38
   4  12  -5   27.17    2.41
   4  12  -5   32.56    4.01
   4 -12  -5   26.88    2.86
  -4  12   5   23.07    2.49
  -4  12   5   28.13    2.89
  -4 -12   5   20.33    2.04
   4  12  -4  889.64    9.37
   4 -12  -4  901.19   11.83
  -4  12   4  870.36   11.15
   4 -12  -4  861.92   11.80
   4  12  -4  880.69   11.49
  -4 -12   4  868.66    8.58
  -4  12   4  874.87   11.67
  -4 -12   4  867.70    9.14
  -4  12   3   67.87    3.29
   4  12  -3   73.21    2.84
   4 -12  -3   58.20    3.17
  -4  12   3   68.00    3.20
  -4 -12   3   69.06    3.93
  -4 -12   3   71.57    2.33
   4 -12  -3   66.83    3.38
   4  12  -3   80.54    2.74
   4  12  -2  854.22    7.70
  -4  12   2  842.27    9.71
  -4 -12   2  800.13    9.24
   4 -12  -2  858.76    9.54
  -4 -12   2  869.40    7.15
  -4  12   2  852.76    9.52
   4 -12  -2  889.71   10.50
   4  12  -2  834.04    7.34
   4 -12  -1   39.62    2.94
   4  12  -1   42.30    2.16
  -4 -12   1   34.69    1.91
   4 -12  -1   29.94    2.08
   4  12  -1   38.41    1.84
  -4  12   1   40.14    2.47
  -4  12   1   32.78    2.32
  -4 -12   1   31.55    1.83
  -4  12   0 2120.59   15.59
  -4 -12   0 2287.06   14.04
  -4 -12   0 2228.56   14.73
   4  12   0 2142.77   13.89
   4 -12   0 2129.10   19.09
   4 -12   0 2249.82   14.54
  -4  12   0 2200.41   15.10
   4  12   0 2240.64   14.81
  -4 -12  -1   60.43    2.97
   4 -12   1   51.97    5.18
  -4 -12  -1   61.83    3.12
   4  12   1   66.93    3.22
  -4  12  -1   72.03    3.97
   4 -12   1   62.49    2.94
   4  12   1   68.46    3.30
  -4  12  -1   68.31    3.40
  -4 -12  -2 1620.98   15.41
   4  12   2 1655.54   15.90
   4  12   2 1614.25   15.48
   4 -12   2 1638.02   14.20
  -4  12  -2 1620.83   19.76
  -4 -12  -2 1616.07   15.39
  -4  12  -2 1664.32   15.66
   4 -12   3    9.79    2.21
  -4 -12  -3   17.96    2.75
  -4  12  -3   17.14    2.52
  -4  12  -3   11.55    4.07
   4  12   3   13.66    2.52
  -4 -12  -3   14.64    2.33
   4 -12   3   17.13    2.38
   4  12   3    8.04    2.18
   4 -12   4  203.41    6.55
  -4  12  -4  219.35    6.88
  -4 -12  -4  208.18    6.93
   4  12   4  226.11    7.19
   4  12   4  224.06    7.19
  -4  12  -4  200.24    8.75
  -4 -12  -4  206.33    6.97
   4 -12   4  229.21    6.33
   4  14  -5   22.28    2.45
   4 -14  -5   31.84    3.21
   4 -14  -5   17.50    2.55
  -4 -14   5   33.40    2.56
  -4  14   5   21.98    2.59
  -4 -14   5   30.80    2.50
   4  14  -5   23.21    3.95
  -4  14   5   29.06    2.81
   4  14  -4   15.87    2.16
   4 -14  -4   19.36    2.32
   4 -14  -4   14.27    2.46
  -4  14   4   16.17    2.16
  -4 -14   4   18.91    1.98
  -4 -14   4   15.25    1.61
  -4  14   4   16.55    2.52
   4  14  -4   16.94    2.03
   4  14  -3   50.75    2.51
  -4 -14   3   50.68    3.98
   4 -14  -3   40.76    2.84
   4 -14  -3   41.41    3.00
  -4  14   3   41.93    2.76
  -4 -14   3   42.14    2.04
  -4  14   3   45.33    3.03
   4  14  -3   43.65    2.27
  -4  14   2   99.03    3.78
  -4 -14   2  105.74    3.66
   4 -14  -2   99.30    3.73
   4  14  -2  106.20    3.16
  -4 -14   2  108.82    2.99
  -4  14   2  113.44    3.92
   4 -14  -2   97.64    4.02
   4  14  -2  110.43    3.06
   4  14  -1   85.26    3.10
  -4 -14   1   82.34    2.91
   4 -14  -1   81.72    4.18
   4 -14  -1   76.62    3.25
  -4  14   1   82.34    3.52
   4  14  -1   73.91    2.59
  -4  14   1   71.69    3.34
  -4 -14   1   73.28    2.78
  -4 -14   0   31.47    2.10
   4 -14   0   22.27    2.75
  -4 -14   0   22.82    2.04
   4 -14   0   23.10    2.00
   4  14   0   31.88    2.08
  -4  14   0   22.98    2.06
  -4  14   0   25.29    2.38
   4  14   0   27.90    2.14
   4 -14   1  158.06    7.20
  -4 -14  -1  189.38    5.45
  -4  14  -1  171.42    5.68
  -4 -14  -1  167.23    5.11
   4  14   1  165.18    4.86
   4 -14   1  162.34    4.56
   4  14   1  166.07    4.84
  -4  14  -1  193.54    5.36
  -4 -14  -2  104.25    4.33
  -4 -14  -2  101.86    4.45
   4  14   2  102.52    4.37
  -4  14  -2   95.41    5.88
   4 -14   2   95.30    6.62
   4  14   2   93.35    4.19
   4 -14   2  111.54    4.43
  -4  14  -2  100.94    4.33
   4 -14   3   55.03    3.40
   4  14   3   55.61    3.87
  -4 -14  -3   58.48    3.81
   4  14   3   53.51    3.83
   4 -14   3   55.57    3.35
  -4 -14  -3   61.97    3.83
  -4  14  -3   55.37    3.63
  -4  14  -3   60.29    5.36
   4 -14   4    0.04    2.17
  -4  14  -4    2.62    2.18
  -4 -14  -4    4.42    2.36
   4  14   4    0.59    2.23
  -4  14  -4    6.92    4.38
   4  14   4    4.55    2.75
  -4 -14  -4   -1.43    2.26
   4  16  -5   87.38    3.93
   4 -16  -5   79.65    4.62
  -4 -16   5   92.41    3.94
   4  16  -5   82.27    5.04
  -4 -16   5   85.18    3.53
  -4  16   5   73.92    4.37
   4 -16  -4    1.77    1.96
  -4 -16   4    0.28    3.05
   4  16  -4   -0.09    1.68
  -4  16   4   -0.26    1.92
   4 -16  -4    1.21    2.10
   4  16  -4    0.98    1.78
  -4  16   4    0.81    1.67
  -4 -16   4   -1.06    1.29
  -4 -16   3   19.44    3.24
  -4  16   3   28.58    2.76
   4 -16  -3   27.96    2.59
   4 -16  -3   34.95    2.91
  -4  16   3   26.77    2.48
  -4 -16   3   30.51    1.99
   4  16  -3   18.22    2.06
   4  16  -3   29.41    2.31
  -4  16   2  268.40    6.36
  -4 -16   2  263.68    5.98
   4 -16  -2  267.40    6.10
   4  16  -2  275.90    5.33
  -4 -16   2  259.18    4.83
  -4  16   2  269.95    6.12
   4  16  -2  254.24    5.06
   4 -16  -2  274.95    6.68
   4  16  -1  104.71    3.62
   4 -16  -1   93.25    4.66
  -4 -16   1  110.11    3.60
  -4  16   1   88.82    3.85
   4 -16  -1   79.51    3.55
   4  16  -1  106.40    3.31
  -4  16   1   90.73    3.85
  -4 -16   1  108.00    3.59
  -4 -16   0   22.93    2.24
   4 -16   0   25.47    3.19
  -4 -16   0   23.66    2.17
   4  16   0   27.61    2.19
   4 -16   0   25.16    2.21
   4  16   0   22.49    2.25
  -4  16   0   26.60    2.47
  -4  16   0   28.05    2.52
  -4  16  -1   93.17    4.28
  -4 -16  -1   80.26    3.62
  -4 -16  -1   76.33    3.82
   4  16   1   90.86    3.81
   4 -16   1   60.75    3.30
  -4  16  -1   97.11    4.30
   4  16   1   88.02    3.93
   4 -16   1   75.91    6.21
  -4 -16  -2   58.58    3.77
   4  16   2   67.03    3.77
   4 -16   2   60.99    5.60
  -4  16  -2   65.48    4.28
  -4 -16  -2   68.14    3.83
   4  16   2   69.92    3.92
   4 -16   2   72.36    3.42
  -4  16  -2   65.03    3.73
  -4  16  -3    8.59    2.25
  -4 -16  -3   16.73    2.84
   4 -16   3   12.77    4.61
   4  16   3   16.09    2.53
   4  16   3   15.44    2.64
  -4  16  -3   24.39    5.34
   4 -16   3   20.56    3.02
  -4 -16  -3   13.74    2.47
   4 -16   4    3.40    2.08
  -4 -16  -4   -0.57    2.16
   4  16   4    0.69    2.33
   4  18  -4   14.67    2.22
   4 -18  -4   18.26    2.59
  -4 -18   4   17.49    3.78
  -4 -18   4   12.83    1.79
   4  18  -4   16.15    2.20
  -4  18   4   15.87    2.60
  -4  18   3  359.08    8.97
  -4  18   3  295.49    7.01
   4 -18  -3  333.12    7.85
  -4 -18   3  337.06    5.75
   4 -18  -3  295.42    7.37
   4  18  -3  332.90    6.30
   4  18  -3  312.60    5.90
  -4 -18   3  357.19    8.89
  -4  18   2   27.18    2.55
  -4 -18   2   18.56    2.35
   4  18  -2   26.10    2.34
   4 -18  -2   27.26    2.48
  -4 -18   2   27.33    2.18
  -4  18   2   18.05    2.22
   4  18  -2   21.02    2.04
   4 -18  -2   29.00    2.78
   4 -18  -1   18.43    2.80
   4  18  -1   18.26    2.14
  -4 -18   1   21.80    2.28
  -4  18   1   25.57    2.54
   4 -18  -1   21.95    2.28
   4  18  -1   16.91    1.92
  -4  18   1   19.46    2.42
  -4 -18   1   18.89    2.16
   4  18   0  131.81    4.48
   4 -18   0  116.07    5.43
  -4 -18   0  140.25    4.53
  -4 -18   0  137.24    4.33
   4  18   0  133.15    4.13
   4 -18   0  124.16    4.29
  -4  18   0  119.33    4.35
  -4  18   0  129.27    4.66
  -4  18  -1 1299.69   14.68
  -4 -18  -1 1307.55   13.85
  -4 -18  -1 1285.95   14.68
   4  18   1 1298.42   13.58
   4 -18   1 1291.80   13.21
  -4  18  -1 1334.52   14.87
   4 -18   1 1260.22   21.09
   4  18   1 1278.67   14.73
   4  18   2    2.58    1.85
  -4 -18  -2    4.98    2.14
   4 -18   2    5.72    4.16
   4  18   2    2.22    2.07
  -4  18  -2    3.35    1.87
  -4 -18  -2    3.53    2.06
   4 -18   2    8.68    1.92
  -4  18  -2    2.30    2.04
  -4 -18  -3   11.44    2.48
  -4 -18  -3   18.56    2.96
   4  18   3   21.94    2.76
  -4  18  -3   26.74    3.75
   4  18   3   30.14    3.35
   4 -18   3   22.14    2.56
  -4  20   3   10.76    2.75
   4 -20  -3   11.61    2.29
  -4 -20   3   15.04    1.93
   4  20  -3   17.25    2.19
   4  20  -3   12.57    2.34
  -4 -20   3   11.09    4.13
  -4  20   2   58.92    3.66
   4  20  -2   67.34    3.37
   4 -20  -2   58.63    3.49
  -4 -20   2   62.33    3.12
  -4  20   2   74.04    3.87
   4  20  -2   74.95    3.30
  -4 -20   2   64.90    3.74
   4 -20  -2   56.59    3.83
  -4  20   1   -1.22    1.94
   4 -20  -1    1.00    2.26
  -4 -20   1    2.98    1.64
   4 -20  -1    7.01    1.84
   4  20  -1   -0.11    1.72
   4  20  -1    1.27    1.50
  -4  20   1    0.68    1.85
  -4 -20   1    0.28    1.76
   4 -20   0   23.77    3.39
  -4 -20   0   21.19    2.40
   4  20   0   24.95    2.46
   4  20   0   17.31    2.02
  -4 -20   0   25.98    2.39
   4 -20   0   21.56    2.44
  -4  20   0   30.12    2.80
  -4  20   0   23.85    2.46
  -4 -20  -1   27.98    2.89
   4  20   1   21.26    2.33
  -4 -20  -1   24.84    2.54
   4 -20   1   21.41    2.45
   4 -20   1   20.06    6.16
  -4  20  -1   25.40    3.57
   4  20   1   19.77    2.62
  -4  20  -1   22.03    2.69
  -4  20  -2   35.17    3.55
  -4 -20  -2   31.80    2.92
  -4 -20  -2   35.60    3.12
   4  20   2   33.90    3.13
   4 -20   2   36.18    2.97
   4  20   2   25.52    2.89
  -4 -22   2  103.23    4.80
   4  22  -2   91.83    3.97
  -4 -22   2  105.10    4.06
   4  22  -2  107.79    4.15
  -4 -22   1  127.78    4.58
   4  22  -1  118.46    4.09
  -4 -22   1  121.13    4.75
   4  22   0  134.99    5.03
  -4 -22   0  130.43    4.89
   4  22   0  130.50    4.58
  -4 -22   0  134.81    4.95
  -4 -22  -1    7.37    2.12
   4  22   1    4.20    2.10
  -4 -22  -1    8.82    2.59
   4  22   1   12.94    2.17
   5  -1  -6  137.90    4.84
  -5  -1   6  126.43    4.39
  -5  -1   6  132.17    4.63
   5   1  -6  141.26    4.90
  -5   1   6  136.47    4.75
   5   1  -6  133.65    4.62
   5  -1  -6  141.94    4.83
  -5   1   6  138.12    4.88
  -5   1   5   17.20    2.04
   5   1  -5   12.45    1.83
   5  -1  -5   16.38    2.02
  -5  -1   5   13.50    1.97
  -5  -1   5   16.49    1.90
  -5   1   5   15.60    1.89
   5   1  -5   17.60    2.04
   5  -1  -5   12.28    1.91
   5  -1  -4    2.49    1.27
   5   1  -4    5.03    1.41
  -5  -1   4    5.31    1.33
   5  -1  -4    3.86    1.43
  -5   1   4    4.76    1.39
  -5  -1   4    3.73    1.25
   5   1  -4    4.50    1.34
  -5   1   4    3.43    1.35
   5  -1  -3   10.97    1.22
   5   1  -3    9.81    1.13
   5  -1  -3   10.85    1.32
  -5  -1   3    6.97    0.99
  -5   1   3    9.44    1.13
  -5  -1   3    6.37    1.00
  -5   1   3    8.43    1.19
   5   1  -3    6.77    0.99
  -5   1   2 1759.49    7.77
   5  -1  -2 1777.58    7.72
  -5   1   2 1741.80    7.12
   5  -1  -2 1719.63    7.83
  -5  -1   1   10.14    1.44
   5   1  -1   12.47    0.86
  -5   1   1   10.91    1.13
   5  -1  -1   14.46    1.89
  -5  -1   1   11.86    0.84
   5  -1  -1   10.68    0.90
   5   1  -1   10.94    0.85
  -5   1   1   11.22    1.01
   5  -1   0  279.75    4.22
  -5   1   0  262.32    4.12
  -5  -1   0  266.53    3.77
   5   1   0  267.24    4.09
   5   1   0  286.20    3.97
  -5  -1   0  274.35    4.12
   5  -1   0  262.79    3.91
  -5  -1  -1   -0.94    1.31
   5   1   1   -0.47    1.39
  -5   1  -1    0.57    1.22
   5  -1   1   -0.16    1.33
   5  -1   1   -0.87    1.41
   5   1   1    0.42    1.25
  -5  -1  -1   -0.60    1.29
  -5   1  -1   -0.07    1.26
   5  -1   2 2830.71   22.12
  -5  -1  -2 2739.58   18.62
   5   1   2 2708.39   19.08
   5   1   2 2752.56   18.29
  -5  -1  -2 2764.68   18.88
  -5   1  -2 3088.22   17.94
  -5   1  -3    6.38    2.14
  -5  -1  -3    9.29    2.27
   5  -1   3    4.40    2.09
   5   1   3    6.17    2.13
   5  -1   3    3.85    1.99
   5   1   3    1.74    2.07
  -5   1  -3    5.97    2.05
  -5  -1  -3    2.63    1.97
  -5   1  -4   -1.14    1.81
  -5  -1  -4   -1.27    1.92
   5  -1   4    0.19    2.11
   5   1   4    1.24    2.39
   5  -1   4    5.23    2.06
   5   1   4   -0.45    1.88
  -5   1  -4    0.63    2.12
  -5  -1  -4   -1.94    2.06
   5   1   5   -0.31    2.11
  -5   1  -5    0.41    2.27
  -5  -1  -5    6.00    2.54
   5   1   5    0.34    2.25
   5  -1   5   -1.57    2.48
   5  -1   5    3.10    2.29
  -5   1  -5    1.24    2.24
  -5  -1  -5    1.81    2.32
  -5  -3   6    1.65    1.77
   5  -3  -6    0.31    1.70
   5   3  -6   -0.27    1.69
   5  -3  -6    1.52    1.90
  -5  -3   6   -1.20    1.65
  -5   3   6   -0.49    1.77
  -5   3   6   -0.25    1.66
   5   3  -6    0.35    1.66
   5   3  -5    0.87    1.55
   5  -3  -5    4.72    1.84
  -5  -3   5    3.50    1.49
  -5  -3   5    3.12    1.48
  -5   3   5    1.35    1.63
   5  -3  -5    1.78    1.52
  -5   3   5    1.52    1.61
   5   3  -5    4.02    1.64
   5   3  -4  103.27    2.97
  -5  -3   4   97.94    2.80
  -5  -3   4   96.45    2.87
  -5   3   4  103.22    3.37
   5  -3  -4   94.00    3.18
   5   3  -4   91.38    2.83
  -5   3   4   86.99    3.08
   5  -3  -4   96.93    3.25
   5   3  -3   51.20    1.53
  -5  -3   3   51.78    1.49
  -5  -3   3   48.87    1.51
   5  -3  -3   55.41    2.33
   5  -3  -3   55.43    2.15
  -5   3   3   55.87    2.09
   5   3  -3   52.54    1.57
  -5   3   3   51.98    2.09
  -5   3   2   71.07    2.02
   5  -3  -2   67.01    1.91
  -5   3   2   72.16    1.90
  -5   3   1  130.95    2.82
   5  -3  -1  122.01    2.43
   5  -3  -1  135.70    4.15
  -5   3   1  117.89    2.75
   5  -3   0  382.52    5.09
  -5  -3   0  394.54    4.86
   5   3   0  378.62    4.81
  -5  -3   0  395.93    4.93
   5   3   0  379.42    4.79
   5  -3   0  371.41    4.78
  -5   3   0  368.57    5.00
  -5   3  -1    5.81    1.36
   5  -3   1    1.45    1.45
   5  -3   1    3.12    1.33
  -5  -3  -1    2.86    1.43
   5   3   1    6.21    1.59
   5   3   1    2.18    1.37
  -5   3  -1    2.53    1.38
  -5  -3  -1    3.70    1.42
   5  -3   2  516.74    8.37
   5   3   2  479.26    8.11
  -5  -3  -2  486.77    7.75
  -5  -3  -2  513.50    8.47
  -5   3  -2  514.32    8.20
   5   3   2  484.66    7.96
  -5   3  -2  492.76    7.52
   5  -3   2  518.09    7.86
  -5   3  -3  185.68    5.29
   5  -3   3  180.68    5.27
   5  -3   3  170.01    5.66
  -5  -3  -3  166.99    5.36
   5   3   3  167.64    5.68
  -5   3  -3  179.30    5.78
   5   3   3  181.87    5.62
  -5  -3  -3  166.41    5.52
   5  -3   4   16.24    2.78
   5  -3   4   23.53    2.77
  -5  -3  -4   15.90    2.57
  -5   3  -4    9.10    1.96
   5   3   4   21.47    2.80
  -5   3  -4   15.87    2.89
  -5  -3  -4   15.09    2.65
   5   3   4   21.95    3.06
   5   3   5   10.93    2.81
  -5  -3  -5    2.87    2.28
   5   3   5   15.63    2.83
   5  -3   5    7.46    2.66
  -5   3  -5   11.76    2.39
  -5   3  -5   17.31    3.10
   5  -3   5    8.58    2.45
  -5  -3  -5   13.42    2.81
  -5  -5   6   12.18    2.12
   5  -5  -6    7.03    2.23
   5   5  -6    9.19    2.06
  -5  -5   6    8.76    1.84
  -5   5   6    9.78    2.15
  -5   5   6    9.05    2.27
   5   5  -6    8.44    2.04
   5  -5  -6   13.65    2.36
  -5  -5   5  196.94    4.38
  -5   5   5  180.99    5.13
   5   5  -5  190.74    4.75
   5  -5  -5  183.06    5.22
  -5   5   5  165.73    4.99
   5   5  -5  201.35    4.39
  -5  -5   5  191.22    4.69
   5  -5  -5  179.75    5.10
   5   5  -4   44.63    2.00
  -5  -5   4   46.10    1.96
   5  -5  -4   43.29    2.54
  -5  -5   4   44.19    2.09
   5  -5  -4   46.49    2.66
   5   5  -4   45.33    2.13
  -5   5   4   41.19    2.41
  -5   5   4   39.65    2.45
   5  -5  -3  797.01    8.15
   5  -5  -3  812.44    7.93
   5   5  -3  764.76    5.44
  -5   5   3  815.67    7.62
   5   5  -3  801.76    6.98
  -5  -5   3  802.99    4.93
  -5   5   3  841.62    8.30
  -5   5   2   12.50    1.31
   5  -5  -2   15.14    1.31
  -5   5   2   12.05    1.25
   5  -5  -2   15.13    1.47
  -5   5   1  947.03    7.81
  -5  -5   1  914.31    5.38
   5   5  -1  903.52    5.34
   5   5  -1  889.06    5.53
   5  -5  -1  973.45    9.43
   5  -5  -1  978.34    7.14
  -5   5   1  951.41    7.41
  -5  -5   1  901.36    5.15
  -5  -5   0   47.99    1.95
   5   5   0   54.87    2.15
   5   5   0   58.06    2.17
   5  -5   0   54.90    3.67
  -5  -5   0   53.73    2.08
   5  -5   0   54.69    2.37
  -5   5   0   52.54    3.60
  -5   5   0   50.31    2.24
   5  -5   1  905.35    9.91
   5   5   1  912.16    9.50
  -5  -5  -1  931.09    9.48
   5   5   1  873.99    9.39
  -5   5  -1  925.07    9.85
  -5  -5  -1  882.01    9.52
   5  -5   1  917.36    9.01
  -5   5  -2   63.23    3.00
  -5   5  -2   66.45    3.43
  -5  -5  -2   70.35    3.47
   5   5   2   74.85    3.57
   5   5   2   73.44    3.42
  -5  -5  -2   59.33    3.20
   5  -5   2   77.90    3.58
   5  -5   2   67.80    3.16
  -5   5  -3  403.09    7.83
  -5  -5  -3  428.81    8.48
  -5   5  -3  417.59    8.53
   5  -5   3  431.28    7.93
   5   5   3  413.78    8.57
   5   5   3  411.96    8.21
  -5  -5  -3  427.22    8.78
   5  -5   3  404.58    8.66
  -5   5  -4    0.11    1.99
  -5  -5  -4    2.69    2.01
   5  -5   4   -1.25    1.87
   5   5   4    0.94    2.21
  -5   5  -4    1.47    1.92
   5   5   4    0.61    1.90
   5  -5   4   -2.95    2.22
  -5  -5  -4    1.39    2.01
  -5  -5  -5  188.98    7.16
   5   5   5  176.46    6.70
  -5   5  -5  179.38    6.32
   5   7  -6    3.37    1.72
  -5  -7   6    5.49    1.64
  -5  -7   6    6.02    1.93
   5  -7  -6    1.54    2.01
   5   7  -6    9.42    2.08
   5  -7  -6    7.86    2.21
  -5   7   6    1.97    1.82
  -5   7   6    4.09    1.88
   5   7  -5    3.74    1.57
  -5  -7   5    2.30    1.33
  -5  -7   5    4.83    1.63
   5  -7  -5    4.16    2.03
   5  -7  -5    1.65    1.75
  -5   7   5    0.85    1.59
   5   7  -5    5.65    1.63
  -5   7   5    2.42    1.81
  -5  -7   4   22.00    1.75
   5  -7  -4   19.05    2.15
   5   7  -4   23.84    1.74
   5  -7  -4   19.58    2.14
  -5   7   4   19.67    2.04
   5   7  -4   19.00    2.62
  -5   7   4   16.55    1.86
  -5  -7   4   22.10    1.55
  -5   7   3  190.90    4.40
  -5  -7   3  192.33    2.93
   5   7  -3  198.18    2.99
   5  -7  -3  206.50    4.57
   5  -7  -3  212.09    4.65
  -5   7   3  201.30    4.30
   5   7  -3  186.75    3.72
  -5  -7   3  191.89    2.71
   5   7  -2   17.78    0.87
  -5   7   2   21.74    1.67
  -5  -7   2   17.21    0.78
   5  -7  -2   22.18    1.66
  -5   7   2   19.67    1.59
   5  -7  -2   20.48    1.78
   5   7  -2   20.26    0.92
  -5  -7   2   16.01    1.39
  -5  -7   1   25.40    1.21
  -5  -7   1   23.66    1.33
   5  -7  -1   26.59    2.24
   5   7  -1   24.32    1.20
   5  -7  -1   22.03    1.58
   5   7  -1   22.87    1.33
  -5   7   1   25.64    1.71
  -5   7   1   26.51    1.87
  -5  -7   0   22.05    1.67
   5   7   0   24.36    1.69
  -5   7   0   27.33    2.22
   5   7   0   22.74    1.69
   5  -7   0   26.01    1.68
  -5  -7   0   26.89    1.65
  -5   7   0   24.73    2.01
  -5   7  -1  224.20    7.28
  -5  -7  -1  210.65    4.90
   5   7   1  206.88    5.01
  -5  -7  -1  202.81    4.86
   5   7   1  208.55    5.00
   5  -7   1  218.72    4.77
  -5   7  -1  219.16    5.07
   5  -7   2    0.48    1.55
   5  -7   2   -0.59    1.80
  -5   7  -2   -0.38    1.78
  -5  -7  -2   -0.63    1.78
   5   7   2   -0.27    1.66
   5   7   2    1.71    1.66
  -5   7  -2    4.34    3.34
  -5  -7  -2    2.90    1.82
   5  -7   3   39.45    2.99
  -5   7  -3   48.42    3.42
  -5  -7  -3   41.60    3.23
   5   7   3   44.14    3.41
   5   7   3   47.65    3.54
  -5  -7  -3   56.03    3.80
  -5   7  -3   48.76    3.02
   5  -7   3   62.61    3.43
   5  -7   4   67.66    3.99
  -5  -7  -4   69.60    4.27
  -5   7  -4   86.21    4.67
   5   7   4   81.51    4.72
   5   7   4   79.05    4.48
   5  -7   4   55.49    4.19
  -5  -7  -4   65.48    4.16
  -5   7  -4   57.36    3.76
  -5   7  -5   28.76    3.13
  -5  -7  -5   34.89    3.69
   5   7   5   30.29    3.29
   5  -7   5   31.95    3.10
   5   9  -6   77.72    3.26
   5  -9  -6   84.91    4.38
   5  -9  -6   80.99    4.34
  -5  -9   6   92.14    4.04
   5   9  -6   92.79    3.97
  -5   9   6   95.21    4.54
  -5   9   6   94.98    4.50
  -5  -9   6   92.42    3.67
   5   9  -5   58.45    4.23
   5  -9  -5   59.96    3.54
  -5  -9   5   66.93    3.13
   5  -9  -5   57.34    3.42
  -5   9   5   59.46    3.37
  -5   9   5   61.03    3.41
   5   9  -5   61.87    3.00
  -5  -9   5   63.10    2.76
  -5  -9   4   12.33    1.59
   5   9  -4   15.06    2.73
   5  -9  -4    8.67    1.83
   5   9  -4   14.63    1.59
  -5   9   4   17.12    1.95
  -5  -9   4   14.49    1.53
  -5   9   4   17.44    2.10
   5  -9  -4   11.47    1.97
   5   9  -3   -0.20    0.99
  -5  -9   3    0.39    0.97
   5  -9  -3    1.07    1.49
   5   9  -3   -0.32    1.08
   5  -9  -3    0.89    1.33
  -5   9   3   -0.83    1.44
  -5   9   3    2.17    1.43
  -5  -9   3    0.13    0.85
   5   9  -2  489.13    4.55
  -5   9   2  485.35    6.72
  -5  -9   2  485.34    4.34
   5  -9  -2  480.96    6.62
  -5   9   2  492.77    6.43
   5   9  -2  504.25    4.32
   5  -9  -2  493.23    7.16
  -5  -9   1    1.58    0.87
   5   9  -1    1.00    1.01
  -5  -9   1    0.53    1.04
   5   9  -1   -0.40    0.89
  -5   9   1    1.39    1.31
   5  -9  -1    0.44    1.75
   5  -9  -1    1.03    1.08
  -5   9   1   -0.22    1.23
  -5  -9   0   91.33    3.09
  -5   9   0  110.03    3.79
   5   9   0  104.15    3.08
   5   9   0   99.74    3.21
   5  -9   0  110.20    3.32
  -5   9   0   95.85    3.43
   5  -9   0   96.06    5.08
  -5  -9   0  116.09    3.15
  -5  -9  -1   49.12    2.80
   5   9   1   50.10    2.77
   5   9   1   46.41    2.70
   5  -9   1   36.73    4.58
  -5  -9  -1   50.34    2.67
   5  -9   1   47.11    2.73
  -5   9  -1   45.13    4.12
  -5   9  -1   45.88    2.77
  -5   9  -2  222.75    6.12
  -5  -9  -2  212.99    5.70
   5   9   2  224.96    5.99
  -5   9  -2  241.70    8.29
   5   9   2  225.14    5.91
  -5  -9  -2  233.92    6.04
   5  -9   2  203.95    5.19
   5  -9   3   33.35    2.95
  -5  -9  -3   30.54    2.98
   5   9   3   33.04    3.05
   5   9   3   34.19    3.21
  -5  -9  -3   24.83    2.90
  -5   9  -3   21.15    2.53
   5  -9   3   26.46    2.56
  -5   9  -3   39.62    5.04
   5  -9   4   86.02    4.80
  -5   9  -4   87.17    4.65
  -5  -9  -4  106.24    5.27
   5   9   4   92.64    4.94
   5   9   4  115.19    6.21
  -5  -9  -4   96.55    5.68
   5  -9   4   88.49    4.19
   5 -11  -6  505.68   10.13
  -5 -11   6  494.51    8.60
   5  11  -6  441.00    8.26
   5 -11  -6  470.63   10.16
  -5  11   6  450.06    9.35
  -5  11   6  466.11    9.91
   5  11  -6  523.12   11.69
  -5 -11   6  490.36    7.57
  -5 -11   5    3.93    1.86
  -5 -11   5    2.56    1.44
   5  11  -5    4.59    1.73
   5 -11  -5    4.35    2.03
   5  11  -5    6.47    3.27
  -5  11   5    5.30    1.92
   5 -11  -5    2.29    1.67
  -5  11   5    6.39    2.05
   5  11  -4  238.94    4.68
  -5 -11   4  222.08    4.48
   5 -11  -4  238.33    6.20
   5  11  -4  233.78    5.70
  -5 -11   4  236.01    4.26
  -5  11   4  229.21    5.97
   5  11  -3    1.77    1.10
   5 -11  -3    2.18    1.60
  -5 -11   3    5.39    2.32
   5 -11  -3   -0.43    1.49
  -5  11   3    1.47    1.77
  -5  11   3    0.78    1.30
  -5 -11   3    1.39    0.95
   5  11  -3    3.24    1.22
  -5 -11   2 3041.37   14.11
   5  11  -2 3053.38   13.04
  -5 -11   2 2990.50   12.51
  -5  11   2 3009.35   17.55
   5  11  -2 3006.75   12.36
   5 -11  -2 3014.27   18.83
   5  11  -1    3.19    1.24
  -5 -11   1    5.57    1.14
  -5 -11   1    3.54    1.20
  -5  11   1    2.72    1.45
   5 -11  -1    1.13    1.81
   5  11  -1    2.20    0.96
   5 -11  -1    4.05    1.31
   5  11   0    3.29    1.46
  -5  11   0    2.50    1.65
  -5 -11   0    2.30    1.40
   5  11   0    2.20    1.26
  -5 -11   0    1.21    1.29
   5 -11   0    0.54    4.12
   5 -11   0   -0.07    1.43
  -5  11   0    5.53    2.41
   5  11   1    8.92    1.96
  -5 -11  -1    6.04    1.70
   5  11   1    5.96    1.87
   5 -11   1    8.72    3.85
  -5  11  -1    5.36    2.98
  -5  11  -1    8.17    1.92
  -5 -11  -1    7.38    1.85
   5 -11   1    4.71    1.98
  -5  11  -2 2155.69   22.90
   5 -11   2 2110.37   17.86
  -5 -11  -2 2109.54   18.01
   5  11   2 2061.44   17.59
   5  11   2 2103.19   18.20
  -5 -11  -2 2096.69   17.68
   5 -11   2 2117.16   16.32
  -5  11  -2 2107.53   17.77
   5 -11   3   -0.66    1.92
   5 -11   3    0.89    2.01
  -5 -11  -3    0.26    2.00
  -5  11  -3   -3.13    1.70
  -5 -11  -3    0.91    2.15
   5  11   3    0.02    1.74
  -5  11  -3    4.56    3.39
   5  11   3   -0.84    1.97
  -5 -11  -4    7.86    2.31
   5 -11   4    7.35    1.99
   5 -11   4    3.51    2.04
  -5 -11  -4    9.79    2.49
  -5  11  -4   10.22    2.32
   5  11   4    7.00    2.52
   5  11   4    9.09    2.52
  -5  11  -4    8.87    4.05
  -5 -13   5    7.70    1.99
   5  13  -5    6.30    1.94
  -5  13   5    5.07    2.03
   5 -13  -5    7.50    2.20
  -5  13   5    8.05    1.98
   5  13  -5    8.59    3.48
   5 -13  -5    6.22    2.07
  -5 -13   5    7.67    1.97
   5  13  -4   11.00    1.61
  -5 -13   4    8.50    1.55
   5  13  -4    9.15    1.83
   5 -13  -4    9.06    2.10
   5 -13  -4   10.12    2.03
  -5  13   4   10.10    2.03
  -5 -13   4   13.85    1.45
  -5  13   4   11.21    2.26
  -5  13   3   23.45    2.32
  -5 -13   3   26.12    3.24
   5 -13  -3   20.96    2.24
   5 -13  -3   17.36    2.13
  -5  13   3   22.41    2.17
  -5 -13   3   25.01    1.58
   5  13  -3   24.32    1.79
   5  13  -3   17.11    1.65
  -5 -13   2  364.61    5.56
   5  13  -2  364.44    5.20
  -5  13   2  323.82    6.41
  -5 -13   2  363.39    5.00
   5 -13  -2  338.66    6.43
  -5  13   2  319.24    6.35
   5  13  -2  362.52    4.82
   5 -13  -2  340.44    7.08
   5  13  -1    7.23    1.40
  -5 -13   1    3.46    1.29
  -5  13   1    3.89    1.64
   5 -13  -1    4.27    2.06
  -5 -13   1    5.54    1.37
   5  13  -1    3.43    1.14
   5 -13  -1    7.16    1.56
  -5  13   1    5.74    1.65
  -5  13   0  545.12    8.73
  -5 -13   0  527.49    7.35
  -5 -13   0  494.37    7.49
   5  13   0  529.96    7.09
   5 -13   0  483.32   10.54
   5 -13   0  513.05    7.40
  -5  13   0  521.31    8.19
   5  13   0  486.11    7.45
  -5  13  -1    0.80    1.79
   5  13   1    1.34    1.76
  -5  13  -1    0.71    2.02
   5 -13   1    1.89    3.49
  -5 -13  -1    0.70    1.60
  -5 -13  -1   -0.19    1.56
   5  13   1    0.03    1.58
   5 -13   1    0.34    1.45
   5 -13   2  169.87    8.44
  -5 -13  -2  187.32    5.80
   5  13   2  191.39    5.85
   5  13   2  160.56    5.47
  -5  13  -2  137.98    8.45
   5 -13   2  184.88    5.54
  -5 -13  -2  171.19    5.46
  -5  13  -2  163.47    5.64
   5 -13   3    3.72    2.15
   5 -13   3    4.24    2.01
  -5  13  -3    4.42    2.05
  -5 -13  -3    3.67    2.02
  -5 -13  -3    9.00    2.43
   5  13   3    3.46    2.10
   5  13   3    1.70    1.94
  -5 -13  -4  127.04    5.84
   5  13   4  107.01    5.35
  -5  13  -4  136.69    8.14
   5  13   4  123.19    5.81
  -5 -13  -4  105.07    5.27
   5 -13   4  118.04    4.95
  -5  15   5    0.93    2.04
   5  15  -5    1.24    1.70
   5  15  -5   -0.14    1.93
  -5 -15   5    1.72    1.60
   5 -15  -5   -0.92    2.18
  -5  15   5   -2.33    2.07
   5 -15  -5    1.39    2.08
  -5 -15   5   -1.81    1.51
  -5  15   4   31.98    2.96
   5  15  -4   33.80    2.42
   5 -15  -4   31.42    2.85
   5 -15  -4   37.36    3.15
  -5  15   4   32.25    2.77
  -5 -15   4   30.00    1.95
   5  15  -4   27.39    2.18
  -5 -15   3   67.25    4.13
  -5  15   3   56.94    3.34
   5 -15  -3   51.90    3.18
  -5  15   3   54.73    3.13
  -5 -15   3   53.21    2.29
   5 -15  -3   62.52    3.55
   5  15  -3   63.18    2.68
   5  15  -3   52.15    2.53
  -5 -15   2   18.28    1.92
   5  15  -2   25.01    1.87
  -5  15   2   18.38    2.18
  -5 -15   2   23.08    1.79
   5 -15  -2   17.05    2.06
  -5  15   2   21.31    2.18
   5  15  -2   24.46    1.79
   5 -15  -2   22.08    2.61
   5  15  -1   38.65    2.47
  -5 -15   1   38.91    2.33
   5 -15  -1   35.47    2.61
   5  15  -1   43.85    2.23
  -5  15   1   36.25    2.65
  -5 -15   1   33.92    2.11
  -5  15   1   30.71    2.69
   5 -15  -1   34.39    3.38
  -5 -15   0  584.62    7.76
  -5 -15   0  548.51    8.46
   5  15   0  565.29    7.57
   5 -15   0  606.29   11.63
   5 -15   0  543.77    8.01
  -5  15   0  555.91    8.80
   5  15   0  595.06    8.81
  -5  15   0  581.45    9.09
  -5  15  -1    5.82    2.11
  -5 -15  -1    5.65    1.94
   5 -15   1    0.92    3.74
   5  15   1    2.94    1.86
  -5 -15  -1    4.00    1.81
   5  15   1    6.53    1.91
  -5  15  -1    1.11    2.26
   5 -15   1   11.62    1.99
   5  15   2    4.84    2.07
  -5  15  -2    7.72    2.32
   5  15   2    9.34    2.23
  -5 -15  -2    8.78    2.09
  -5  15  -2   12.59    3.41
   5 -15   2   12.15    4.25
   5 -15   2    7.48    2.29
  -5 -15  -2   10.93    2.12
   5 -15   3   34.26    3.34
  -5 -15  -3   47.18    3.67
   5  15   3   52.74    3.86
   5  15   3   49.69    3.78
   5 -15   3   38.59    3.25
  -5  15  -3   34.80    5.73
  -5 -15  -3   37.36    3.46
  -5  15  -3   44.57    3.49
  -5 -15  -4  164.14    6.46
   5  15   4  160.89    6.54
   5  17  -4   10.35    1.90
  -5  17   4   10.55    2.46
   5 -17  -4   16.28    2.44
   5 -17  -4   10.20    2.27
  -5  17   4   15.26    2.25
  -5 -17   4    9.02    1.55
  -5 -17   4   11.84    3.61
   5  17  -4   14.71    2.02
  -5  17   3  537.29    9.63
   5 -17  -3  536.76    9.59
  -5 -17   3  545.11    6.88
  -5  17   3  511.42    8.93
   5  17  -3  557.13    7.65
   5 -17  -3  545.22   10.01
   5  17  -3  527.29    7.40
  -5 -17   3  543.25   10.37
  -5 -17   2   40.79    2.62
   5  17  -2   48.41    2.56
  -5  17   2   32.91    2.78
  -5 -17   2   40.52    2.27
   5 -17  -2   40.24    2.90
  -5  17   2   46.61    3.04
   5  17  -2   45.07    2.33
   5 -17  -2   48.68    3.44
   5 -17  -1  520.76    9.85
  -5 -17   1  506.31    7.68
   5  17  -1  520.90    7.09
  -5  17   1  503.38    8.67
  -5  17   1  492.34    8.48
  -5 -17   1  520.09    7.61
  -5 -17   0   -0.05    1.46
   5  17   0    0.68    1.61
   5 -17   0   -2.59    2.78
  -5 -17   0    3.30    1.73
   5  17   0    3.11    1.67
  -5  17   0    0.86    1.73
   5 -17   0    3.89    1.69
  -5  17   0    4.65    1.86
   5 -17   1  481.28   12.71
  -5  17  -1  421.03    8.91
  -5 -17  -1  429.22    8.13
  -5 -17  -1  442.40    8.45
   5  17   1  454.66    8.20
   5 -17   1  432.17    7.75
   5  17   1  459.78    8.60
  -5  17  -1  431.30    8.54
  -5 -17  -2   17.43    2.58
  -5 -17  -2   12.10    2.25
  -5  17  -2   10.49    2.62
   5  17   2    8.68    1.99
   5  17   2   10.67    2.32
   5 -17   2   10.73    1.96
  -5  17  -2   13.21    2.44
   5 -17   2   11.82    4.41
  -5 -17  -3  245.70    7.52
   5  17   3  224.46    7.19
   5  17   3  221.43    7.20
  -5  17  -3  241.95    9.28
   5 -17   3  219.95    6.52
  -5 -17  -3  225.92    7.16
  -5  19   3   32.69    2.97
   5 -19  -3   28.67    2.99
  -5 -19   3   32.07    2.21
   5  19  -3   36.34    2.42
  -5 -19   3   33.97    4.75
   5  19  -3   34.53    2.84
  -5 -19   2    0.72    1.76
  -5 -19   2    0.60    1.45
   5 -19  -2   -2.09    1.75
  -5  19   2    2.37    1.83
   5  19  -2    1.28    1.42
   5 -19  -2   -1.06    2.12
   5  19  -2    1.65    1.50
  -5  19   2    1.30    1.56
   5 -19  -1   43.19    3.73
   5  19  -1   46.69    3.24
  -5 -19   1   39.76    2.71
  -5  19   1   41.23    3.05
   5 -19  -1   43.27    2.90
   5  19  -1   47.06    2.61
  -5  19   1   33.92    2.97
  -5 -19   1   43.04    2.74
   5 -19   0    2.41    2.30
   5  19   0    3.23    2.02
  -5 -19   0    2.10    1.59
  -5  19   0    6.85    2.19
   5  19   0    1.66    1.55
   5 -19   0    2.22    1.45
  -5 -19   0    3.90    1.79
  -5  19   0    4.42    1.68
  -5  19  -1   -0.35    2.26
  -5 -19  -1   -2.57    1.95
   5  19   1    0.26    1.85
   5  19   1   -0.50    1.65
  -5  19  -1    2.47    2.22
   5 -19   1   -0.31    1.74
  -5 -19  -1    2.00    1.84
  -5 -19  -2   12.01    2.40
  -5 -19  -2    3.89    1.87
   5  19   2   13.55    2.32
   5  19   2   20.39    2.69
  -5  19  -2   10.71    2.64
   5 -19   2    5.14    1.77
  -5 -21   2   31.83    2.91
   5  21  -2   31.12    2.40
  -5 -21   2   21.71    1.98
   5  21  -2   20.66    2.27
  -5 -21   1   44.62    2.96
  -5  21   1   31.37    2.81
   5 -21  -1   35.43    2.89
   5  21  -1   35.66    2.62
   5  21  -1   42.57    3.15
  -5 -21   1   43.58    2.93
  -5 -21   0   74.33    3.96
  -5 -21   0   72.10    3.67
   5  21   0   84.09    3.65
   5 -21   0   79.84    3.79
  -5  21   0   75.67    3.99
   5  21   0   78.85    4.08
  -5 -21  -1   75.35    3.94
  -5 -21  -1   69.92    4.30
   5  21   1   73.89    3.85
   5  21   1   76.35    4.23
   6   0  -6  783.91   10.57
  -6   0   6  801.88   10.30
  -6   0   6  833.70   10.41
   6   0  -6  853.00   10.67
   6   0  -5   74.50    3.16
  -6   0   5   71.76    3.02
   6   0  -5   70.27    2.92
   6   0  -4 1486.51   10.53
  -6   0   4 1445.26    9.79
  -6   0   4 1426.81   10.22
   6   0  -4 1484.64   10.11
   6   0  -3   36.51    1.56
   6   0  -3   36.68    1.40
  -6   0   3   35.89    1.35
  -6   0   3   33.81    1.46
   6   0  -2 3093.33    9.29
   6   0  -2 3021.11   11.50
  -6   0   1  128.52    2.53
   6   0  -1  124.16    2.52
   6   0  -1  112.18    2.21
  -6   0   1  115.70    3.25
   6   0   0 5766.01   19.61
   6   0   0 5822.50   20.66
  -6   0   0 5729.10   20.32
  -6   0   0 5837.15   18.71
   6   0   1   21.39    2.02
  -6   0  -1   30.15    2.29
  -6   0  -1   28.01    2.04
   6   0   1   19.20    1.91
  -6   0  -2 1378.25   13.21
   6   0   2 1375.76   13.41
   6   0   2 1389.41   14.28
  -6   0  -2 1425.67   14.50
   6   0   3   50.78    3.43
   6   0   3   56.01    3.94
  -6   0  -3   53.35    4.02
  -6   0  -4  523.38   10.31
   6   0   4  520.20   10.22
   6   0   4  504.80   10.71
  -6   0  -4  496.69   10.50
  -6   0  -5    3.56    2.17
   6   0   5   -0.48    2.07
   6   2  -6   26.67    2.48
   6  -2  -6   21.12    2.43
  -6  -2   6   21.27    2.19
  -6  -2   6   28.38    2.57
  -6   2   6   18.17    2.29
  -6   2   6   24.88    2.56
   6   2  -6   24.91    2.44
   6  -2  -6   16.61    2.23
   6   2  -5    4.13    1.58
   6   2  -5    3.11    1.55
   6  -2  -5    5.49    1.79
  -6  -2   5    3.17    1.48
  -6   2   5    3.55    1.65
  -6  -2   5    3.00    1.40
  -6   2   5    0.64    1.50
   6  -2  -5    6.71    1.79
   6   2  -4   42.20    1.92
   6  -2  -4   46.61    2.38
  -6  -2   4   38.86    1.84
  -6  -2   4   50.80    2.02
  -6   2   4   48.56    2.26
  -6   2   4   44.67    2.18
   6   2  -4   41.98    1.85
   6  -2  -4   50.65    2.34
   6   2  -3  218.77    2.77
   6   2  -3  218.03    2.51
   6  -2  -3  245.70    4.05
  -6  -2   3  222.54    2.74
   6  -2  -3  230.98    3.67
  -6  -2   3  226.96    2.46
  -6   2   3  242.70    3.54
  -6   2   3  236.73    3.81
   6  -2  -2   62.73    2.22
  -6   2   2   58.89    1.79
   6  -2  -2   69.37    1.89
  -6   2   2   69.35    1.88
   6   2  -1   23.32    1.29
  -6  -2   1   19.86    1.81
  -6  -2   1   20.83    1.19
  -6   2   1   18.29    1.65
   6  -2  -1   26.15    2.52
   6  -2  -1   22.42    1.30
  -6   2   1   22.53    1.43
   6   2  -1   24.46    1.14
  -6   2   0  179.28    3.91
   6   2   0  171.92    3.49
   6   2   0  175.94    3.80
  -6  -2   0  176.99    3.69
  -6   2   0  178.23    5.33
   6  -2   0  177.49    3.56
   6  -2   0  190.56    3.96
  -6   2  -1  245.95    4.86
   6  -2   1  254.11    5.04
   6  -2   1  216.17    5.19
  -6   2  -1  228.89    5.21
   6   2   1  229.03    5.25
   6   2   1  240.63    5.03
  -6  -2  -1  243.89    5.03
  -6  -2  -1  253.50    5.31
  -6   2  -2   27.17    2.37
   6  -2   2   30.50    2.47
  -6  -2  -2   30.56    2.66
   6  -2   2   29.07    2.86
   6   2   2   26.60    2.69
   6   2   2   26.84    2.54
  -6   2  -2   26.87    2.52
  -6  -2  -2   28.99    2.57
  -6   2  -3    6.23    1.97
  -6  -2  -3    6.80    2.27
   6  -2   3    4.31    2.33
   6   2   3    5.35    2.37
   6  -2   3    4.68    2.13
   6   2   3    3.32    1.80
  -6   2  -3    1.66    2.06
  -6  -2  -3    7.85    2.39
  -6   2  -4   20.05    2.48
  -6  -2  -4   24.18    2.85
   6  -2   4   23.32    2.78
   6   2   4   19.79    2.80
   6   2   4   24.99    2.91
  -6   2  -4   16.34    2.60
   6  -2   4   27.59    3.20
  -6  -2  -4   21.59    3.12
  -6   2  -5   33.23    3.27
  -6  -2  -5   35.83    3.52
   6  -2   5   39.40    3.65
   6   4  -6    7.85    1.92
  -6  -4   6    8.25    1.86
  -6  -4   6    8.59    1.95
   6  -4  -6    7.00    2.01
  -6   4   6    6.56    1.92
  -6   4   6    4.34    2.07
   6   4  -6    5.81    1.83
   6  -4  -6   12.56    2.32
   6  -4  -5   16.72    2.03
   6   4  -5   19.51    1.88
  -6  -4   5   13.67    1.72
  -6  -4   5   11.15    1.66
   6  -4  -5   14.41    2.11
  -6   4   5   19.09    2.06
   6   4  -5   11.90    1.70
  -6   4   5   13.68    2.04
  -6  -4   4   63.37    1.99
  -6   4   4   66.27    2.61
  -6  -4   4   58.54    2.01
   6  -4  -4   59.02    2.72
   6   4  -4   64.66    2.09
  -6   4   4   62.76    2.70
   6  -4  -3    0.13    1.09
  -6   4   3   -0.65    1.14
   6  -4  -3    0.49    1.11
  -6   4   3   -0.40    0.96
   6  -4  -2   44.83    2.22
  -6   4   2   49.89    1.96
   6  -4  -2   47.87    1.80
  -6  -4   1   18.48    1.13
   6   4  -1   16.56    1.03
   6   4  -1   16.76    1.12
  -6   4   1   20.89    1.69
  -6  -4   1   19.18    1.07
   6  -4  -1   18.14    1.40
  -6   4   1   19.74    1.61
   6  -4   0    2.16    1.34
  -6   4   0    1.54    2.47
  -6   4   0    0.79    1.27
  -6  -4   0   -0.84    1.24
   6   4   0    0.49    1.23
   6   4   0    2.67    1.25
  -6  -4   0   -0.23    1.21
   6  -4   1    1.23    1.64
   6  -4   1    1.91    1.38
  -6  -4  -1    4.27    1.58
  -6   4  -1    2.34    1.50
   6   4   1    3.12    1.63
   6   4   1    2.76    1.44
  -6  -4  -1    2.26    1.54
  -6   4  -1    1.09    2.82
   6  -4   2   66.72    3.30
  -6   4  -2   63.68    3.13
   6  -4   2   56.78    3.29
  -6  -4  -2   51.09    3.07
  -6   4  -2   58.25    3.34
   6   4   2   67.17    3.50
   6   4   2   52.48    3.19
  -6  -4  -2   65.30    3.38
  -6   4  -3    2.70    1.96
   6  -4   3   -1.47    1.98
  -6  -4  -3    4.01    2.15
   6  -4   3   -1.34    1.85
   6   4   3    1.84    2.15
  -6   4  -3   -2.02    2.12
   6   4   3   -0.07    1.95
  -6  -4  -3    5.31    2.19
  -6   4  -4    3.40    1.93
   6  -4   4    9.87    2.53
  -6  -4  -4    7.33    2.18
   6  -4   4    6.87    2.24
   6   4   4    8.26    2.39
  -6  -4  -4   11.71    2.86
  -6   4  -4    9.48    2.51
   6   4   4   11.44    2.48
  -6  -4  -5    0.61    2.19
   6   4   5    1.61    2.06
   6  -6  -6   46.07    3.24
   6   6  -6   43.07    2.64
  -6  -6   6   42.85    2.61
  -6  -6   6   49.68    2.94
   6  -6  -6   47.63    3.39
  -6   6   6   51.50    3.42
   6   6  -6   40.40    2.71
  -6   6   6   39.79    3.04
   6   6  -5 2199.73   13.20
  -6  -6   5 2226.45   13.22
   6  -6  -5 2231.58   17.16
  -6  -6   5 2283.84   14.71
   6  -6  -5 2172.48   17.43
  -6   6   5 2174.90   16.63
   6   6  -5 2345.80   15.03
  -6   6   5 2111.30   16.73
   6   6  -4    2.84    0.98
  -6   6   4    3.21    1.36
   6  -6  -4    6.93    1.65
  -6  -6   4    4.98    1.13
   6   6  -4    4.57    1.14
   6  -6  -4    2.26    1.51
  -6   6   4    5.78    1.50
  -6  -6   4    5.38    0.98
   6  -6  -3    2.49    1.30
   6  -6  -3    2.96    1.34
  -6   6   3    2.80    1.40
  -6   6   3    2.45    1.16
  -6   6   2  283.59    4.72
  -6   6   2  275.36    4.41
  -6   6   1 7213.42   23.83
  -6  -6   1 7161.56   17.26
   6   6  -1 7139.87   16.94
   6   6  -1 7131.40   17.81
   6  -6  -1 7241.24   31.20
  -6   6   1 7161.75   23.49
  -6  -6   1 7102.86   16.64
  -6  -6   0   12.43    1.54
   6   6   0   11.56    1.42
   6   6   0    7.09    1.45
  -6   6   0    9.50    3.15
  -6  -6   0    9.05    1.30
  -6   6   0    7.01    1.52
   6  -6   0    9.45    1.85
  -6   6  -1   30.78    2.42
   6  -6   1   24.69    2.33
  -6  -6  -1   20.91    2.09
   6   6   1   26.18    2.23
   6   6   1   31.11    2.43
  -6   6  -1   21.15    3.62
  -6  -6  -1   23.13    2.12
   6  -6   1   22.40    1.95
  -6  -6  -2  200.33    5.50
  -6   6  -2  180.74    7.84
   6   6   2  204.75    5.73
  -6   6  -2  194.48    5.49
   6   6   2  198.15    5.63
  -6  -6  -2  189.29    5.48
   6  -6   2  192.14    5.13
   6  -6   3 2519.75   20.30
  -6   6  -3 2618.52   19.46
   6  -6   3 2442.57   21.28
  -6   6  -3 2661.76   21.77
  -6  -6  -3 2558.17   21.41
   6   6   3 2555.88   21.60
   6   6   3 2603.39   21.01
  -6  -6  -3 2645.53   22.09
  -6   6  -4   -0.48    2.01
   6  -6   4   -0.21    2.40
   6  -6   4    0.44    1.72
  -6  -6  -4    3.35    2.30
   6   6   4   -0.68    2.26
  -6   6  -4   -0.35    2.15
   6   6   4    2.40    2.35
  -6  -6  -4    2.50    2.08
  -6  -8   6    9.61    1.76
   6   8  -6   11.20    1.81
   6  -8  -6   12.46    2.24
  -6  -8   6   11.43    2.06
   6  -8  -6   11.89    2.37
   6   8  -6   14.53    2.18
  -6   8   6    9.96    2.03
  -6   8   6   14.76    2.35
   6   8  -5  101.69    4.63
   6  -8  -5  113.62    4.33
   6  -8  -5  111.51    4.47
   6   8  -5  110.31    3.50
  -6   8   5  108.92    4.16
  -6  -8   5  110.53    3.45
  -6   8   5  106.99    4.18
  -6  -8   5   98.03    3.04
  -6  -8   4  170.97    3.42
   6   8  -4  179.48    3.48
   6  -8  -4  174.86    4.66
   6  -8  -4  181.62    5.01
  -6   8   4  174.69    4.46
   6   8  -4  162.65    4.42
  -6  -8   4  176.99    3.02
  -6   8   4  178.40    4.81
   6   8  -3   13.33    0.96
  -6  -8   3   12.57    0.88
  -6   8   3   16.51    1.86
   6  -8  -3   12.87    1.73
  -6   8   3   11.63    1.55
   6  -8  -3   13.66    1.83
  -6  -8   3   10.43    0.76
   6   8  -3   12.11    0.90
   6  -8  -2   66.72    3.05
  -6  -8   2   61.18    1.60
  -6  -8   2   59.40    1.52
  -6   8   2   61.33    2.65
   6  -8  -2   61.63    2.39
  -6   8   2   63.21    2.53
   6   8  -2   59.93    1.35
   6   8  -2   57.04    1.51
  -6  -8   1  207.76    3.47
   6   8  -1  232.66    3.44
   6  -8  -1  221.51    5.84
   6   8  -1  204.33    3.55
   6  -8  -1  214.52    4.16
  -6   8   1  200.24    4.27
  -6   8   1  207.55    4.49
  -6  -8   0  249.19    4.73
   6  -8   0  230.13    7.70
   6   8   0  251.64    4.64
   6   8   0  260.10    4.93
  -6   8   0  250.07    5.96
   6  -8   0  275.01    4.95
  -6  -8   0  250.26    4.53
  -6   8   0  256.03    5.22
  -6   8  -1   18.28    3.44
  -6  -8  -1   14.74    2.08
   6   8   1   17.99    2.11
   6   8   1   15.30    2.05
  -6  -8  -1   13.89    2.10
   6  -8   1   23.28    2.18
  -6   8  -1   14.88    2.12
   6  -8   2   59.52    3.55
  -6   8  -2   58.68    3.40
  -6  -8  -2   58.72    3.45
   6   8   2   52.10    3.31
   6   8   2   54.19    3.32
  -6  -8  -2   50.72    3.23
  -6   8  -2   47.98    4.73
   6  -8   2   40.50    2.73
  -6   8  -3   70.55    4.24
  -6  -8  -3   84.42    4.50
  -6   8  -3   51.73    5.77
   6  -8   3   70.07    3.97
   6   8   3   80.48    4.34
   6   8   3   90.81    4.50
  -6  -8  -3   69.98    4.13
   6  -8   3   70.70    3.63
  -6   8  -4   13.27    2.20
   6  -8   4   16.49    2.87
  -6   8  -4   16.03    2.70
  -6  -8  -4   16.70    2.84
   6   8   4   21.68    3.00
   6   8   4   18.06    2.70
  -6  -8  -4   26.36    3.21
   6  -8   4   16.59    2.47
   6  10  -6   -1.57    3.10
  -6  10   6    0.58    1.95
  -6 -10   6   -0.71    1.53
  -6 -10   6    1.04    1.98
   6 -10  -6   -1.33    1.98
   6  10  -6   -0.29    1.79
  -6  10   6   -0.34    1.82
   6 -10  -6    4.39    2.32
  -6 -10   5    2.03    1.28
  -6  10   5    2.22    1.71
  -6 -10   5    2.55    1.62
   6  10  -5    2.81    2.59
   6 -10  -5    1.41    1.75
   6  10  -5    0.05    1.53
  -6  10   5    0.57    1.76
   6 -10  -5    6.25    1.92
  -6 -10   4   17.41    1.53
   6  10  -4   14.12    1.44
   6 -10  -4   12.00    2.06
   6 -10  -4   10.59    1.97
   6  10  -4   16.32    1.70
  -6  10   4   10.80    1.90
  -6 -10   4   14.92    1.19
  -6  10   4   14.01    1.98
  -6 -10   3  247.76    5.07
  -6  10   3  258.98    5.54
   6 -10  -3  231.32    5.19
  -6  10   3  238.66    5.04
  -6 -10   3  242.53    3.07
   6 -10  -3  253.34    5.66
   6  10  -3  259.03    3.47
   6  10  -3  249.60    3.49
   6 -10  -2   15.60    2.09
   6  10  -2   14.74    1.19
  -6 -10   2   16.88    1.27
  -6 -10   2   15.88    1.23
  -6  10   2   15.15    1.97
  -6  10   2   10.47    1.76
   6  10  -2   17.92    1.10
   6  10  -1    0.69    1.08
   6 -10  -1    3.11    1.99
  -6 -10   1    1.85    1.11
   6  10  -1    1.59    0.96
   6 -10  -1    1.56    1.24
  -6  10   1   -0.11    1.45
  -6 -10   1    2.27    1.02
  -6  10   1    1.41    1.25
   6 -10   0    6.11    3.56
  -6 -10   0   12.20    1.70
  -6  10   0   11.38    2.26
   6  10   0   11.58    1.54
   6  10   0   12.83    1.79
   6 -10   0   15.27    1.88
  -6  10   0   14.11    2.08
  -6 -10   0   12.73    1.55
  -6 -10  -1  247.81    5.80
   6  10   1  251.31    5.86
   6  10   1  240.03    5.90
  -6  10  -1  227.65    8.61
  -6 -10  -1  248.17    5.57
   6 -10   1  231.32    5.50
   6 -10   1  221.37    9.54
  -6  10  -1  251.04    6.05
  -6  10  -2   42.68    3.34
   6 -10   2   46.33    3.20
  -6 -10  -2   40.30    3.13
  -6  10  -2   50.16    5.15
   6  10   2   42.91    3.03
   6  10   2   32.43    2.94
  -6 -10  -2   31.81    2.73
   6 -10   2   46.71    3.01
  -6 -10  -3    4.20    2.12
   6 -10   3    8.20    2.44
   6 -10   3    5.08    1.82
  -6  10  -3    6.16    3.53
  -6  10  -3    5.17    2.19
  -6 -10  -3    3.45    1.91
   6  10   3    6.54    2.40
   6  10   3    0.81    2.14
   6 -10   4    2.02    1.98
  -6 -10  -4    3.08    2.16
  -6 -10  -4    0.84    2.43
   6  10   4    2.09    2.25
  -6  10  -4    0.69    3.67
   6  10   4   -0.03    2.12
  -6 -12   5   29.26    2.31
   6  12  -5   29.89    2.34
   6 -12  -5   37.59    3.11
   6 -12  -5   34.20    3.02
  -6  12   5   28.39    2.66
   6  12  -5   33.39    3.94
  -6 -12   5   29.74    2.27
  -6  12   5   31.49    2.86
  -6  12   4  168.57    5.21
  -6 -12   4  160.84    3.75
   6  12  -4  181.71    3.92
   6  12  -4  177.06    3.83
   6 -12  -4  176.18    5.42
   6 -12  -4  177.11    5.40
  -6  12   4  173.94    5.06
  -6 -12   4  185.11    3.35
  -6  12   3   18.85    2.18
  -6 -12   3   30.48    2.78
   6 -12  -3   26.78    2.45
  -6 -12   3   24.12    1.40
   6  12  -3   31.56    1.64
  -6  12   3   27.06    2.21
   6 -12  -3   24.11    2.39
   6  12  -3   23.63    1.55
   6 -12  -2  338.69    7.12
  -6 -12   2  392.05    5.07
   6  12  -2  430.47    5.56
  -6 -12   2  405.08    5.06
  -6  12   2  386.34    6.91
   6 -12  -2  392.34    6.68
  -6  12   2  370.01    6.51
   6  12  -2  398.45    4.53
  -6 -12   1   64.23    2.67
  -6 -12   1   70.57    2.43
   6  12  -1   74.78    2.46
   6 -12  -1   61.42    2.87
  -6  12   1   66.41    3.19
  -6  12   1   65.46    3.22
   6  12  -1   68.81    2.69
  -6 -12   0  759.21    8.71
  -6  12   0  771.88   10.18
  -6 -12   0  729.97    9.03
   6  12   0  766.24    8.63
   6  12   0  787.78    9.23
   6 -12   0  739.66    8.90
  -6  12   0  720.25    9.68
   6 -12   0  680.02   13.32
  -6 -12  -1   16.37    2.31
   6  12   1   18.27    2.33
  -6  12  -1   18.45    3.05
   6  12   1   15.04    2.18
   6 -12   1   16.51    2.13
  -6  12  -1   20.29    2.34
  -6 -12  -1   15.32    2.07
   6 -12   1    9.28    3.59
  -6 -12  -2  347.62    7.69
   6  12   2  331.17    7.41
   6  12   2  328.09    7.59
  -6 -12  -2  320.10    7.26
   6 -12   2  326.35    6.83
  -6  12  -2  317.53    7.54
  -6  12  -2  324.51   10.08
  -6  12  -3   33.13    3.17
   6 -12   3   27.57    3.23
  -6 -12  -3   26.21    3.02
   6  12   3   36.10    3.35
  -6  12  -3   35.34    5.40
   6  12   3   39.74    3.62
  -6 -12  -3   23.81    2.87
   6 -12   3   35.91    2.91
  -6 -12  -4  310.96    8.68
   6  12   4  348.45    9.23
  -6 -14   5   17.80    1.91
   6  14  -5   16.62    2.14
   6 -14  -5   19.91    2.71
   6 -14  -5   19.77    2.65
   6  14  -5   24.43    2.25
  -6  14   5   14.62    2.27
  -6 -14   5   17.33    1.61
  -6  14   5   23.19    2.74
   6  14  -4   38.79    2.21
  -6 -14   4   46.82    2.26
  -6  14   4   41.32    3.06
   6 -14  -4   36.10    2.92
   6 -14  -4   40.44    3.12
  -6  14   4   39.23    2.67
  -6 -14   4   36.05    1.90
   6  14  -4   36.84    2.30
  -6 -14   3   76.02    3.93
  -6  14   3   90.54    3.89
   6 -14  -3   71.96    3.48
   6  14  -3   94.00    2.82
  -6 -14   3   88.53    2.56
  -6  14   3   79.60    3.46
   6 -14  -3   79.07    3.82
   6  14  -3   79.55    2.67
   6 -14  -2   34.30    2.95
  -6 -14   2   37.79    2.08
   6  14  -2   34.99    2.04
  -6  14   2   43.70    2.85
  -6 -14   2   40.99    2.11
   6 -14  -2   41.62    2.70
   6  14  -2   40.25    1.94
   6 -14  -1   27.41    3.54
  -6 -14   1   34.10    2.27
  -6 -14   1   43.00    2.20
   6  14  -1   38.76    2.00
   6 -14  -1   33.34    2.32
  -6  14   1   34.21    2.63
  -6  14   1   31.69    2.61
   6  14  -1   38.18    2.39
  -6  14   0  106.24    4.30
  -6 -14   0  112.34    3.68
  -6 -14   0  103.47    3.66
   6  14   0  108.91    3.58
   6 -14   0  110.55    3.89
   6  14   0  105.02    3.83
  -6  14   0  107.95    4.55
  -6 -14  -1   92.16    4.08
  -6 -14  -1   78.98    3.68
   6 -14   1   75.86    6.57
   6  14   1   92.25    3.98
  -6  14  -1   71.02    4.24
   6  14   1   85.51    4.07
   6 -14   1   83.78    3.59
  -6  14  -1   86.10    4.03
   6 -14   2   24.03    4.63
  -6 -14  -2   26.72    3.02
   6  14   2   26.10    2.75
   6  14   2   26.02    2.82
  -6  14  -2   26.24    5.04
   6 -14   2   36.70    3.40
  -6 -14  -2   27.77    2.82
  -6  14  -2   23.39    2.73
  -6  14  -3   29.15    4.97
  -6 -14  -3   31.31    3.34
   6  14   3   34.42    3.42
   6  14   3   30.69    3.28
  -6 -14  -3   39.59    3.26
   6 -14   3   27.36    2.99
  -6  16   4  213.70    6.30
   6 -16  -4  211.53    6.34
   6 -16  -4  206.57    6.26
  -6  16   4  204.39    5.84
  -6 -16   4  207.01    4.26
   6  16  -4  212.15    4.75
   6  16  -4  219.62    4.98
  -6  16   3   26.49    2.48
   6 -16  -3   23.85    2.66
   6  16  -3   32.94    2.16
  -6 -16   3   25.42    1.73
  -6  16   3   25.67    2.49
   6 -16  -3   24.18    2.68
   6  16  -3   25.89    2.13
   6 -16  -2   68.67    4.07
  -6 -16   2   83.35    3.14
   6  16  -2   83.03    3.13
  -6  16   2   67.05    3.56
  -6 -16   2   71.50    2.78
   6 -16  -2   80.48    3.67
  -6  16   2   64.41    3.41
   6  16  -2   71.94    2.65
  -6 -16   1  124.41    3.95
   6  16  -1  125.33    3.46
  -6 -16   1  136.25    3.84
   6 -16  -1  128.41    4.32
  -6  16   1  117.15    4.50
  -6  16   1  118.60    4.59
   6  16  -1  130.47    4.06
  -6 -16   0  384.36    6.80
  -6 -16   0  371.41    7.07
   6  16   0  379.35    6.77
   6 -16   0  346.44    6.79
   6 -16   0  331.32   10.51
  -6  16   0  370.63    7.88
   6  16   0  378.58    6.94
  -6  16   0  396.13    7.83
  -6 -16  -1   19.23    2.44
   6 -16   1   13.91    4.61
  -6  16  -1   12.55    2.65
  -6 -16  -1   18.94    2.52
   6  16   1   24.79    2.64
   6  16   1   22.31    2.70
   6 -16   1   18.91    2.38
  -6  16  -1   12.60    2.52
  -6 -16  -2   82.75    4.36
   6  16   2   80.94    4.28
  -6  16  -2   67.93    4.63
   6  16   2   79.96    4.31
   6 -16   2   73.47    3.77
   6 -16   2   70.47    6.96
  -6  16  -2   87.06    4.53
  -6 -16  -2   82.21    4.18
  -6 -16  -3   55.96    4.02
   6  16   3   52.44    3.97
   6  16   3   59.01    4.01
  -6 -16  -3   44.15    3.83
  -6 -18   4    7.24    3.19
   6  18  -4    2.68    1.57
  -6  18   4    3.93    1.79
   6 -18  -4    0.20    1.88
   6  18  -4    1.18    1.53
  -6 -18   4    0.68    1.30
  -6  18   3   82.13    4.05
   6  18  -3   85.47    3.29
   6 -18  -3   85.04    4.10
  -6 -18   3   83.50    3.06
  -6  18   3   77.64    3.80
  -6 -18   3   82.29    5.01
   6 -18  -3   73.36    4.09
   6  18  -3   74.35    3.40
   6 -18  -2   79.29    4.48
  -6 -18   2   79.21    3.58
  -6  18   2   82.96    4.00
  -6 -18   2   74.73    3.12
   6 -18  -2   70.88    3.69
  -6  18   2   79.79    3.86
   6  18  -2   80.70    2.99
   6  18  -1 1325.30   13.05
   6 -18  -1 1320.83   17.10
  -6 -18   1 1323.00   12.96
   6 -18  -1 1216.45   12.95
   6  18  -1 1366.55   11.76
  -6  18   1 1286.53   14.46
  -6 -18   1 1332.12   12.38
  -6  18   1 1266.16   14.63
  -6 -18   0    2.52    1.62
   6  18   0   -0.46    1.71
  -6 -18   0    1.12    1.79
   6  18   0   -1.11    1.47
   6 -18   0    2.18    1.50
  -6  18   0   -0.17    1.79
  -6  18   0   -0.02    2.56
  -6 -18  -1   99.39    4.26
  -6 -18  -1  108.34    4.76
   6  18   1  106.84    4.42
   6  18   1  103.62    4.58
  -6 -18  -2   68.44    3.99
  -6 -18  -2   56.51    3.97
   6  18   2   66.44    4.01
   6  18   2   72.16    4.37
  -6 -20   2   39.44    2.87
   6  20  -2   45.35    2.93
  -6  20   2   42.46    3.16
  -6 -20   2   43.82    2.74
   6  20  -2   37.06    2.52
   6  20  -1   48.00    3.08
  -6 -20   1   51.31    3.15
   6 -20  -1   44.45    3.03
   6  20  -1   47.37    2.70
  -6  20   1   48.25    3.32
  -6 -20   1   53.17    2.96
  -6 -20   0   21.82    2.61
  -6 -20   0   21.59    2.50
   6  20   0   22.95    2.33
   6 -20   0   22.25    2.47
  -6  20   0   21.87    2.57
   6  20   0   25.69    2.61
   6  20   1    4.31    2.19
  -6 -20  -1   -1.90    1.88
   6  20   1    0.79    1.64
  -6 -20  -1   -0.49    1.69
   7   1  -6   -0.79    1.49
   7   1  -6    0.83    1.71
   7  -1  -6    0.22    1.79
   7  -1  -6    1.34    1.55
  -7  -1   6    1.25    1.63
  -7   1   6    3.15    1.81
  -7  -1   6    0.86    1.56
  -7   1   6   -1.18    1.61
   7   1  -5    3.62    1.53
   7   1  -5    2.30    1.44
   7  -1  -5    1.68    1.43
   7  -1  -5    1.73    1.39
  -7  -1   5   -1.11    1.34
  -7   1   5    3.13    1.41
  -7  -1   5    4.32    1.52
  -7   1   5    4.34    1.59
   7   1  -4 1369.81    8.82
   7  -1  -4 1413.01    9.55
   7  -1  -4 1620.60   10.58
  -7   1   4 1578.34    9.55
  -7   1   4 1566.22   10.46
   7   1  -3    5.58    0.79
   7  -1  -3    8.31    1.10
  -7   1   3    6.96    0.94
  -7  -1   3    4.33    0.61
  -7  -1   3    5.88    0.78
   7  -1  -3    4.93    1.02
   7   1  -3    5.29    0.73
  -7   1   3    5.12    1.02
   7  -1  -2   86.70    1.93
   7   1  -2   79.57    1.48
  -7   1   2   91.80    2.09
  -7  -1   2   85.42    1.61
  -7   1   2   80.28    2.02
  -7  -1   2   80.91    1.64
   7  -1  -2   92.93    3.12
   7  -1  -1    1.75    1.24
   7   1  -1   -0.01    0.88
   7  -1  -1    0.18    1.01
   7   1  -1   -0.04    1.00
  -7   1   1    0.55    1.09
  -7  -1   1    1.01    0.93
  -7   1   1    2.04    2.13
  -7  -1   1    0.74    1.67
   7   1   0 1782.23   11.56
  -7  -1   0 1766.02   11.35
  -7   1   0 1745.01   12.65
   7  -1   0 1776.47   12.04
   7   1   0 1764.46   12.47
   7  -1   0 1761.76   11.73
  -7   1  -1    1.32    1.44
  -7  -1  -1    3.66    1.50
   7  -1   1    2.13    1.74
   7   1   1    1.18    1.76
   7  -1   1    1.43    1.41
   7   1   1    1.58    1.41
  -7   1  -1   -0.71    1.58
  -7  -1  -1    3.25    1.70
  -7  -1  -2   -1.66    1.64
   7  -1   2   -3.42    2.14
   7   1   2    1.77    1.94
   7  -1   2    2.31    1.65
   7   1   2    0.31    1.65
  -7   1  -2    0.28    1.75
  -7  -1  -2    1.01    1.94
  -7   1  -2    0.20    1.66
  -7   1  -3    4.70    1.87
  -7  -1  -3    0.70    1.89
   7  -1   3    2.72    2.31
   7   1   3    0.62    2.01
   7  -1   3    5.55    2.13
   7   1   3    2.91    2.20
  -7   1  -3    2.31    2.05
  -7  -1  -3    2.55    2.17
  -7   1  -4  131.49    5.21
  -7  -1  -4  140.28    5.80
   7  -1   4  120.82    5.15
   7  -1   4  128.31    6.04
   7   1   4  125.45    5.44
  -7   1  -4  124.61    5.99
  -7  -1  -4  142.04    6.07
   7   3  -6   12.77    2.01
  -7  -3   6   13.48    1.96
   7  -3  -6   18.08    2.42
  -7  -3   6   14.51    1.91
  -7   3   6   21.06    2.34
  -7   3   6   13.06    2.17
   7   3  -6   20.20    2.11
   7  -3  -6   18.36    2.33
   7   3  -5   29.38    2.07
   7  -3  -5   26.82    2.24
  -7  -3   5   25.45    1.92
   7  -3  -5   29.30    2.33
  -7  -3   5   27.86    1.92
  -7   3   5   26.21    2.12
  -7   3   5   28.73    2.23
   7   3  -5   30.38    2.00
   7   3  -4  248.44    3.49
  -7  -3   4  246.57    3.44
   7  -3  -4  253.04    4.50
   7  -3  -4  254.23    4.83
  -7  -3   4  253.11    3.34
  -7   3   4  238.44    4.24
  -7   3   4  261.74    4.84
   7   3  -4  247.14    3.38
  -7   3   3   79.00    2.40
   7  -3  -3   74.33    2.39
   7  -3  -3   81.35    2.49
   7  -3  -2  339.65    5.48
   7  -3  -2  360.44    4.30
  -7   3   2  364.96    4.55
  -7   3   2  339.11    4.27
  -7  -3   1    1.43    0.89
  -7   3   1   -1.54    1.20
   7   3  -1    0.70    0.81
   7   3  -1    0.25    0.97
  -7   3   1   -0.28    1.23
   7  -3  -1   -2.75    2.47
  -7  -3   1    0.22    0.91
   7  -3  -1    0.30    0.96
  -7   3   0  282.18    5.22
   7  -3   0  310.79    5.43
  -7  -3   0  278.01    4.68
   7   3   0  282.65    4.72
   7   3   0  310.60    5.24
  -7  -3   0  287.85    5.01
   7  -3   0  289.24    4.99
  -7   3  -1  127.41    3.77
   7  -3   1  109.65    3.80
  -7  -3  -1  135.07    4.07
  -7   3  -1  142.90    4.42
   7   3   1  141.63    4.40
   7   3   1  121.72    3.97
  -7  -3  -1  123.10    4.17
   7  -3   1  125.57    3.80
   7  -3   2  187.33    5.19
   7  -3   2  180.06    5.77
  -7  -3  -2  164.76    5.15
  -7   3  -2  181.25    5.69
   7   3   2  192.82    5.86
  -7   3  -2  181.16    5.07
   7   3   2  182.52    5.32
  -7  -3  -2  198.16    5.84
  -7   3  -3    9.11    2.29
  -7  -3  -3    9.51    2.35
   7  -3   3    6.59    2.47
   7  -3   3    6.43    1.87
   7   3   3    8.55    2.52
   7   3   3    7.03    2.09
  -7   3  -3    8.52    2.32
  -7  -3  -3    8.99    2.21
  -7   3  -4   17.41    2.78
   7  -3   4   16.33    2.72
   7  -3   4   18.61    3.05
  -7   3  -4   21.95    3.22
   7   3   4   12.31    2.87
  -7  -3  -4   14.93    2.76
   7   3   4   11.58    2.55
  -7  -3  -4   12.97    2.68
   7   5  -6    2.69    1.60
  -7  -5   6    2.06    1.49
   7  -5  -6    0.99    1.83
  -7  -5   6    0.40    1.63
   7  -5  -6   -0.64    1.64
  -7   5   6    0.18    1.59
  -7   5   6    1.30    1.67
   7   5  -6    0.63    1.56
   7   5  -5  570.09    6.21
  -7  -5   5  565.64    6.40
   7  -5  -5  533.71    7.94
  -7  -5   5  561.31    6.31
   7  -5  -5  514.23    8.19
  -7   5   5  547.26    7.79
   7   5  -5  547.01    6.30
  -7   5   5  557.10    8.23
  -7  -5   4   10.97    0.91
   7   5  -4    9.55    0.90
  -7  -5   4    8.66    0.88
   7  -5  -4   12.43    1.79
   7  -5  -4   12.70    1.65
  -7   5   4   13.54    1.57
   7   5  -4   10.59    0.93
  -7   5   4   15.52    1.82
  -7   5   3  178.02    3.91
   7  -5  -3  193.26    4.04
  -7   5   3  180.34    3.65
   7  -5  -3  195.05    4.12
   7  -5  -2   79.76    2.41
  -7   5   2   83.81    2.58
  -7   5   2   78.25    2.46
   7   5  -1 1134.12    7.33
   7  -5  -1 1158.55   14.03
   7   5  -1 1106.34    7.36
  -7   5   1 1120.20   10.09
  -7  -5   1 1156.39    7.30
   7  -5  -1 1141.78    8.96
  -7   5   1 1086.60    9.46
  -7  -5   1 1125.07    7.17
  -7   5   0    0.84    1.30
  -7  -5   0    0.30    1.26
   7   5   0    2.27    1.34
   7   5   0    1.61    1.27
   7  -5   0    1.41    1.53
  -7  -5   0    0.83    1.32
  -7   5   0    0.79    2.57
   7  -5   1  272.19    6.24
  -7   5  -1  262.53    6.00
  -7  -5  -1  260.54    5.64
   7   5   1  264.30    6.05
   7   5   1  262.89    5.85
  -7  -5  -1  286.67    6.01
  -7   5  -1  284.46    8.40
   7  -5   1  261.37    5.49
  -7   5  -2  131.53    4.38
   7  -5   2  120.30    4.70
  -7   5  -2  128.45    4.95
  -7  -5  -2  152.71    5.04
   7   5   2  134.26    5.06
   7   5   2  133.21    4.84
  -7  -5  -2  124.81    4.89
   7  -5   2  143.93    4.57
   7  -5   3  229.27    6.32
  -7   5  -3  246.01    6.50
   7  -5   3  228.75    6.92
  -7  -5  -3  248.92    6.95
  -7   5  -3  246.65    7.24
   7   5   3  238.55    7.21
   7   5   3  233.86    6.77
  -7  -5  -3  224.78    7.14
  -7   5  -4    4.47    2.15
   7  -5   4    2.86    2.31
  -7  -5  -4    3.16    2.16
   7  -5   4    4.47    2.17
   7   5   4    3.71    2.61
  -7   5  -4    2.04    2.14
   7   5   4    2.58    2.10
  -7  -5  -4    1.29    2.27
  -7  -7   6   10.06    1.66
   7   7  -6   10.94    1.75
   7  -7  -6   14.82    2.48
  -7  -7   6   10.50    1.89
   7  -7  -6   11.60    2.16
   7   7  -6    9.28    1.89
  -7   7   6   10.51    2.11
  -7   7   6   16.62    2.48
   7   7  -5  143.44    3.15
  -7  -7   5  161.87    3.80
   7  -7  -5  152.94    4.63
   7  -7  -5  148.39    4.67
   7   7  -5  160.52    3.68
  -7   7   5  135.56    4.09
  -7   7   5  157.63    4.78
  -7  -7   5  161.60    3.32
  -7  -7   4    4.75    0.86
  -7   7   4    5.94    1.62
   7  -7  -4    7.06    1.67
   7   7  -4    4.65    0.88
   7  -7  -4    6.49    1.56
  -7   7   4    5.06    1.44
  -7  -7   4    5.58    0.79
   7   7  -4    4.58    1.42
   7  -7  -3    5.44    1.39
   7  -7  -3    3.85    1.38
  -7   7   3    5.68    1.39
  -7   7   3    5.30    1.28
   7  -7  -2    6.50    1.27
  -7   7   2    5.00    1.38
   7  -7  -2    6.41    1.83
  -7   7   2    8.05    1.54
  -7   7   1  149.77    4.08
  -7  -7   1  157.60    3.07
   7   7  -1  161.20    3.06
   7   7  -1  164.70    3.22
   7  -7  -1  152.05    3.58
  -7   7   1  147.60    4.00
  -7  -7   1  169.40    2.97
   7  -7  -1  150.80    6.04
  -7  -7   0  281.32    5.12
   7   7   0  299.35    5.30
   7   7   0  286.01    5.29
  -7  -7   0  283.76    5.09
  -7   7   0  241.04    6.93
   7  -7   0  269.64    5.25
   7  -7   0  261.91    8.61
  -7   7   0  278.06    5.71
  -7   7  -1   40.59    2.88
  -7  -7  -1   35.20    2.61
   7   7   1   33.13    2.58
  -7   7  -1   34.17    4.29
   7   7   1   31.01    2.50
  -7  -7  -1   35.80    2.63
   7  -7   1   34.75    2.64
   7  -7   1   39.01    2.57
   7  -7   2   10.56    1.91
   7  -7   2    6.49    2.16
   7   7   2   10.53    2.15
  -7  -7  -2    6.63    2.02
  -7   7  -2    6.45    2.09
   7   7   2    8.75    2.06
  -7   7  -2   14.53    3.71
  -7  -7  -2    8.12    2.10
   7  -7   3    5.41    2.17
  -7  -7  -3    7.65    2.36
  -7   7  -3    6.08    2.08
   7   7   3    7.39    2.32
   7   7   3    4.68    2.18
  -7  -7  -3    1.80    2.05
   7  -7   3    8.67    2.13
   7  -7   4   29.27    3.06
  -7  -7  -4   40.91    3.88
  -7   7  -4   28.29    2.89
   7   7   4   33.74    3.39
   7   7   4   34.63    3.45
  -7  -7  -4   28.33    3.39
   7   9  -6   28.11    3.45
  -7  -9   6   29.32    2.47
   7  -9  -6   33.99    3.00
   7  -9  -6   29.56    3.09
  -7   9   6   24.24    2.56
  -7   9   6   25.56    2.65
  -7  -9   6   28.72    2.17
  -7  -9   5    1.28    1.11
  -7   9   5    2.71    1.66
  -7  -9   5    1.88    1.37
   7   9  -5    2.34    2.37
   7  -9  -5    5.90    1.96
   7   9  -5    0.85    1.33
  -7   9   5    0.96    1.58
   7  -9  -5    2.25    1.78
  -7   9   4  247.19    5.72
  -7  -9   4  224.78    3.45
   7   9  -4  252.70    3.69
   7   9  -4  234.31    3.54
   7  -9  -4  254.17    5.90
   7  -9  -4  257.37    5.81
  -7   9   4  240.84    5.20
  -7  -9   4  245.22    3.00
  -7  -9   3    0.44    0.51
   7   9  -3    1.26    0.56
  -7  -9   3   -0.29    0.48
   7  -9  -3   -0.61    1.45
   7   9  -3    0.07    0.50
  -7   9   3    1.84    1.33
  -7   9   3    1.10    1.40
  -7  -9   2   30.55    1.36
   7  -9  -2   30.03    1.99
  -7   9   2   29.70    2.10
   7   9  -2   29.09    1.10
   7   9  -2   27.13    1.30
  -7   9   2   28.84    2.17
  -7  -9   2   27.58    1.18
  -7   9   1   66.70    3.12
  -7  -9   1   68.25    2.17
  -7  -9   1   62.49    2.37
   7   9  -1   75.06    2.27
   7   9  -1   60.91    2.47
   7  -9  -1   68.53    2.83
  -7   9   1   60.63    3.42
  -7  -9   0 1340.11   11.62
   7   9   0 1270.25   10.89
   7   9   0 1316.68   11.67
  -7   9   0 1311.70   13.84
   7  -9   0 1233.18   11.11
  -7  -9   0 1251.34   10.44
  -7   9   0 1276.78   12.24
  -7  -9  -1   12.96    2.10
   7   9   1   16.04    2.27
   7   9   1   15.98    2.20
  -7  -9  -1   10.62    2.08
   7  -9   1   13.59    2.12
  -7   9  -1   11.11    2.07
  -7   9  -1    8.24    4.00
  -7  -9  -2   -1.70    1.98
   7  -9   2    1.47    1.68
   7  -9   2   -0.02    1.96
  -7   9  -2   -0.29    1.86
  -7  -9  -2    3.15    1.91
   7   9   2    0.37    1.84
   7   9   2    1.25    1.97
  -7   9  -2   -3.14    4.17
   7  -9   3   48.08    3.99
  -7   9  -3   53.54    3.98
  -7  -9  -3   60.38    4.14
   7   9   3   54.60    3.86
   7   9   3   52.01    3.83
  -7  -9  -3   58.46    4.09
  -7   9  -3   58.39    6.23
   7  -9   3   64.48    3.78
   7   9   4   69.69    5.28
   7   9   4   80.41    4.91
   7  -9   4   76.41    4.26
  -7 -11   5   18.97    1.91
   7  11  -5   20.53    1.86
   7 -11  -5   22.66    2.72
   7 -11  -5   15.98    2.32
  -7  11   5   28.64    2.57
   7  11  -5   24.31    3.16
  -7 -11   5   21.59    1.88
  -7  11   5   25.07    2.63
  -7  11   4 1459.99   14.11
  -7 -11   4 1469.27    9.24
   7  11  -4 1484.33    9.38
   7 -11  -4 1485.42   14.27
   7 -11  -4 1484.83   14.34
  -7  11   4 1444.78   13.30
  -7 -11   4 1474.27    7.88
   7  11  -4 1499.43    8.85
   7  11  -3   -0.97    0.81
  -7 -11   3    0.67    0.81
   7 -11  -3    1.69    1.46
   7 -11  -3    2.70    1.71
  -7  11   3    2.98    1.56
   7  11  -3    0.36    0.79
  -7  11   3    3.54    1.60
  -7 -11   3    1.36    1.65
   7 -11  -2   18.12    2.73
  -7 -11   2   28.76    1.61
  -7  11   2   24.85    2.09
   7 -11  -2   24.61    1.97
   7  11  -2   28.34    1.33
  -7  11   2   22.37    2.15
   7  11  -2   30.80    1.67
  -7 -11   2   26.57    1.46
   7  11  -1    3.86    1.45
  -7 -11   1    3.17    1.34
   7  11  -1    4.11    1.13
  -7 -11   1    3.62    1.13
   7 -11  -1    0.41    1.40
  -7  11   1    3.68    1.61
  -7  11   1    1.11    2.34
   7 -11   0 4299.66   34.76
  -7 -11   0 4349.68   21.70
  -7  11   0 4264.63   25.49
   7  11   0 4398.91   20.99
   7  11   0 4361.85   21.89
   7 -11   0 4325.62   21.78
   7 -11   1    3.76    4.33
  -7  11  -1    7.79    2.10
  -7 -11  -1    8.53    1.98
   7  11   1    7.32    1.88
  -7  11  -1    4.93    4.24
  -7 -11  -1    5.94    1.83
   7  11   1    1.44    1.78
   7 -11   1    3.21    2.40
  -7  11  -2  184.34    6.17
   7 -11   2  176.26    6.01
  -7  11  -2  200.26    8.41
   7  11   2  190.29    6.03
   7  11   2  194.56    6.06
  -7 -11  -2  205.71    6.03
   7 -11   2  172.42    5.33
  -7 -11  -3   -0.29    1.80
   7 -11   3   -0.99    2.21
   7 -11   3   -1.24    2.16
  -7  11  -3    0.05    2.14
  -7 -11  -3    2.23    2.27
   7  11   3    1.33    2.25
   7  11   3    3.05    2.19
  -7  11  -3   -0.50    3.89
  -7 -11  -4  336.97    9.51
   7  11   4  357.82    9.47
   7 -13  -5    0.93    1.85
  -7 -13   5    0.64    1.46
  -7  13   5   -2.01    1.75
   7  13  -5   -2.05    1.45
   7 -13  -5   -1.33    2.02
  -7  13   5    1.22    1.73
  -7 -13   5    0.71    1.10
   7  13  -5   -0.59    1.51
   7  13  -4  154.21    3.43
  -7 -13   4  132.92    3.24
  -7  13   4  154.23    5.12
   7 -13  -4  147.59    4.96
  -7  13   4  141.85    4.56
   7 -13  -4  161.25    5.37
  -7 -13   4  164.66    3.07
   7  13  -4  156.41    3.34
   7  13  -3    0.43    1.07
  -7 -13   3   -0.65    2.07
   7 -13  -3   -2.72    1.56
  -7 -13   3   -0.63    1.00
   7 -13  -3    1.40    1.82
  -7  13   3   -1.69    1.52
  -7  13   3   -1.70    1.54
   7  13  -3    1.95    1.07
   7 -13  -2   61.66    4.13
  -7 -13   2   99.15    2.87
  -7  13   2   73.54    3.37
   7 -13  -2   94.89    3.52
   7  13  -2   83.16    2.31
  -7  13   2   74.51    3.57
  -7 -13   2   95.91    2.74
   7  13  -2   93.50    2.85
   7  13  -1    0.46    1.44
   7 -13  -1    4.09    2.43
  -7 -13   1    1.86    1.39
   7  13  -1   -1.05    1.15
  -7  13   1    0.21    1.65
   7 -13  -1    1.21    1.35
  -7  13   1   -0.29    1.65
  -7 -13   1    1.05    1.23
  -7 -13   0  573.74    7.80
  -7  13   0  533.59    9.00
  -7 -13   0  547.41    7.93
   7  13   0  555.38    7.74
   7  13   0  543.31    7.99
   7 -13   0  558.93    8.19
  -7  13   0  544.57    8.96
  -7  13  -1    6.61    2.05
   7 -13   1    4.91    3.87
  -7 -13  -1    4.61    2.09
  -7 -13  -1    5.73    1.86
  -7  13  -1    3.86    2.40
   7  13   1    1.49    1.66
   7  13   1    5.83    2.16
   7 -13   1    2.01    1.54
   7 -13   2    0.06    2.05
   7 -13   2    3.29    2.15
  -7  13  -2    2.86    1.87
  -7 -13  -2    3.81    1.87
  -7 -13  -2    2.95    1.94
   7  13   2    5.74    2.06
   7  13   2    1.14    1.96
  -7  13  -2   10.26    4.31
   7 -13   3   -1.75    1.94
  -7 -13  -3   -0.57    1.92
  -7  13  -3   -1.81    4.25
  -7 -13  -3   -0.85    2.39
   7  13   3   -0.16    2.11
   7  13   3    3.52    2.09
  -7  15   4   26.04    2.64
   7 -15  -4   26.62    2.76
  -7  15   4   24.76    2.42
  -7 -15   4   24.13    1.66
   7 -15  -4   19.05    2.56
   7  15  -4   31.98    1.97
   7  15  -4   23.72    1.76
  -7  15   3   26.50    2.52
   7  15  -3   21.11    1.69
   7 -15  -3   22.22    2.26
  -7 -15   3   21.24    1.60
  -7  15   3   18.28    2.21
   7  15  -3   19.45    1.83
  -7 -15   3   24.67    3.25
   7 -15  -3   22.09    2.75
   7 -15  -2  152.77    6.01
  -7 -15   2  204.15    4.44
  -7  15   2  190.49    5.44
   7 -15  -2  175.29    4.81
   7  15  -2  190.42    3.71
  -7  15   2  172.50    5.12
   7  15  -2  211.19    4.50
  -7 -15   2  194.31    4.11
  -7 -15   1    0.13    1.30
   7  15  -1   -0.80    1.51
   7 -15  -1   -0.22    2.15
  -7 -15   1    3.27    1.52
  -7  15   1   -0.50    1.65
   7  15  -1    0.10    1.26
   7 -15  -1    0.08    1.53
  -7  15   1    0.37    1.55
  -7  15   0  157.25    5.21
  -7 -15   0  167.68    4.63
  -7 -15   0  183.19    5.11
   7  15   0  174.99    4.80
   7 -15   0  173.77    4.95
   7  15   0  166.00    4.91
   7 -15   0  167.88    7.68
  -7 -15  -1   78.66    3.88
  -7 -15  -1   80.88    4.05
  -7  15  -1   83.50    4.67
   7  15   1   80.64    3.93
   7 -15   1   76.74    6.72
   7  15   1   76.95    4.07
   7 -15   1   79.57    3.64
  -7  15  -1   80.63    4.25
  -7 -15  -2   70.53    4.23
   7  15   2   76.74    4.38
   7  15   2   68.31    4.00
  -7  15  -2   66.70    5.73
   7 -15   2   61.86    4.08
  -7 -15  -2   62.24    4.01
  -7 -15  -3    4.25    2.17
  -7 -15  -3    7.48    2.53
   7  15   3    4.82    2.39
   7  15   3    0.78    2.18
  -7  17   3  125.05    4.84
   7  17  -3  134.38    3.70
   7 -17  -3  140.53    5.05
  -7 -17   3  149.51    3.72
  -7  17   3  132.78    4.76
  -7 -17   3  131.84    5.33
   7  17  -3  144.38    3.88
   7 -17  -3  143.98    5.51
  -7 -17   2    2.93    1.54
  -7  17   2    1.88    1.72
   7 -17  -2    1.60    2.35
   7  17  -2    2.80    1.59
  -7 -17   2    1.32    1.45
   7 -17  -2    0.51    1.44
   7  17  -2   -0.24    1.20
  -7  17   2    0.73    1.82
  -7 -17   1  735.37    9.57
   7 -17  -1  657.39   13.11
  -7 -17   1  740.19    8.74
   7  17  -1  733.09    8.38
   7 -17  -1  684.65    9.77
  -7  17   1  653.95   10.54
  -7  17   1  663.92   10.40
   7  17  -1  767.09    9.88
  -7  17   0  146.41    5.25
  -7 -17   0  152.24    4.51
  -7 -17   0  146.45    4.83
   7  17   0  155.25    4.45
   7 -17   0  134.66    4.41
   7  17   0  159.12    5.00
  -7  17   0  134.37    5.23
   7 -17   0  118.09    7.63
  -7 -17  -1  201.99    5.91
  -7 -17  -1  217.70    6.51
   7  17   1  219.50    6.10
   7  17   1  212.77    6.40
   7 -17   1  210.06    5.86
  -7 -17  -2    0.62    2.17
  -7 -17  -2   -0.87    1.86
   7  17   2   -0.52    1.93
   7  17   2   -1.11    2.12
  -7 -19   2   22.67    2.26
   7  19  -2   21.09    2.21
  -7 -19   2   16.07    2.09
  -7  19   2   16.74    2.53
   7 -19  -2   26.19    2.49
   7  19  -2   19.75    1.86
   7  19  -1    2.02    1.88
  -7 -19   1   -1.50    1.58
  -7  19   1    1.96    1.92
  -7 -19   1   -1.42    1.80
   7  19  -1    1.31    1.26
   7 -19  -1   -0.91    1.65
  -7 -19   0   15.62    2.27
  -7 -19   0   14.75    2.10
   7  19   0   13.09    1.92
   7  19   0   14.83    2.17
  -7  19   0   16.14    2.40
   7  19   1    3.87    2.24
  -7 -19  -1    5.11    2.23
   7  19   1    3.26    1.87
  -7 -19  -1    5.37    2.12
   8   0  -6   53.93    2.93
  -8   0   6   58.97    2.94
   8   0  -6   52.85    2.86
   8   0  -5   64.95    2.61
   8   0  -5   63.28    2.74
  -8   0   5   69.23    2.63
  -8   0   5   60.48    2.65
   8   0  -4  981.59    7.08
  -8   0   4  996.21    7.65
  -8   0   3   26.99    1.25
   8   0  -3   27.01    1.32
   8   0  -3   27.46    1.52
  -8   0   3   27.39    1.15
   8   0  -2  520.48    4.27
  -8   0   2  523.97    4.64
   8   0  -1   73.11    2.52
  -8   0   1   72.03    2.48
  -8   0   1   78.19    3.62
   8   0  -1   68.72    2.32
  -8   0   0 2938.86   15.05
   8   0   0 2927.71   15.72
  -8   0  -1   25.01    2.31
   8   0   1   28.59    2.36
   8   0   1   31.58    2.68
  -8   0  -1   26.24    2.52
   8   0   2 1408.85   15.61
  -8   0  -2 1423.21   15.42
  -8   0  -3    3.59    1.87
   8   0   3    2.05    2.22
   8   0   3    1.28    1.83
  -8   0  -3    1.77    2.07
  -8   0  -4  162.53    6.09
   8   0   4  185.03    6.44
   8  -2  -6   11.74    1.86
   8  -2  -6   16.84    2.24
   8   2  -6    7.52    1.73
  -8  -2   6   13.02    1.83
  -8  -2   6    8.91    1.71
  -8   2   6   13.34    2.15
  -8   2   6   10.44    1.75
   8   2  -6   10.09    1.73
   8   2  -5  167.51    3.48
   8   2  -5  163.93    3.72
   8  -2  -5  171.26    4.09
   8  -2  -5  161.30    4.19
  -8  -2   5  166.23    3.65
  -8  -2   5  172.23    3.47
  -8   2   5  174.34    3.97
  -8   2   5  165.51    4.24
   8   2  -4   40.06    1.57
   8  -2  -4   40.82    2.10
  -8  -2   4   40.15    1.51
   8   2  -4   40.62    1.43
  -8  -2   4   34.42    1.24
   8  -2  -4   43.93    1.98
  -8   2   4   44.45    1.91
  -8   2   4   35.74    1.90
  -8   2   3   36.10    1.75
   8  -2  -3   34.83    2.00
   8  -2  -3   34.80    1.70
  -8   2   3   33.18    1.61
  -8  -2   2   34.22    1.21
   8   2  -2   32.36    1.28
  -8  -2   2   28.83    1.19
   8  -2  -2   29.44    2.98
   8  -2  -2   33.06    1.55
   8   2  -2   32.25    1.04
  -8   2   2   33.19    1.62
  -8   2   2   34.43    1.78
  -8   2   1  243.35    4.58
   8  -2  -1  227.04    4.33
  -8  -2   1  247.69    5.53
   8   2  -1  233.94    4.18
  -8  -2   1  240.85    4.04
  -8   2   1  219.28    5.76
   8  -2  -1  222.32    4.05
   8   2  -1  226.72    3.61
  -8  -2   0  107.28    3.22
   8  -2   0  108.87    3.64
   8   2   0  116.91    3.39
  -8   2   0  113.63    3.70
   8   2   0  117.86    3.70
  -8  -2   0  116.49    3.57
   8  -2   0  116.77    3.46
  -8   2  -1    6.73    1.57
   8   2   1    7.68    2.27
  -8   2  -1    9.96    1.98
  -8  -2  -1    5.62    1.46
   8  -2   1    7.74    2.03
  -8  -2  -1    8.03    1.98
   8   2   1    7.07    1.67
   8  -2   1    9.90    1.88
  -8   2  -2   11.25    2.10
   8  -2   2   16.86    2.22
   8  -2   2   12.07    2.41
   8   2   2   10.74    2.09
   8   2   2   19.02    2.71
  -8  -2  -2   12.72    2.10
  -8   2  -2    9.41    2.25
  -8  -2  -2   11.89    2.31
  -8   2  -3   42.94    3.29
   8  -2   3   46.51    3.44
  -8  -2  -3   54.98    3.83
   8  -2   3   44.94    3.82
   8   2   3   43.49    3.34
   8   2   3   41.97    3.74
  -8   2  -3   48.12    3.63
  -8  -2  -3   43.19    3.80
  -8   2  -4   16.11    2.54
  -8  -2  -4   22.22    3.12
   8  -2   4   17.71    2.71
   8   2   4   20.22    3.02
   8   4  -6  107.29    3.58
  -8  -4   6  108.09    3.45
   8  -4  -6  107.96    4.17
  -8  -4   6  109.49    3.48
  -8   4   6  101.81    3.86
  -8   4   6  102.00    4.00
   8   4  -6  109.05    3.46
  -8   4   5    6.02    1.61
   8   4  -5    7.93    1.28
  -8  -4   5    5.04    1.15
  -8  -4   5    5.45    1.24
   8  -4  -5    5.89    1.83
  -8   4   5    5.31    1.46
   8  -4  -5    5.87    1.47
   8   4  -5    6.02    1.22
   8  -4  -4  148.42    3.91
  -8   4   4  149.08    3.46
   8  -4  -4  154.67    3.74
  -8   4   4  148.27    3.81
   8  -4  -3    1.21    1.34
   8  -4  -3    1.48    1.19
  -8   4   3   -0.74    1.10
  -8   4   3    0.31    1.07
   8  -4  -2   40.17    1.80
  -8   4   2   44.99    2.35
   8  -4  -2   44.34    3.81
  -8  -4   1   18.57    1.39
   8   4  -1   17.09    1.38
   8   4  -1   17.19    1.52
  -8  -4   1   17.90    1.38
  -8   4   1   15.30    1.94
   8  -4  -1   12.79    1.43
   8  -4  -1   19.23    3.40
  -8   4   1   18.49    1.81
  -8   4   0  307.76    5.88
   8  -4   0  307.14    5.95
  -8  -4   0  313.34    5.48
   8   4   0  318.95    5.38
   8   4   0  310.86    5.59
  -8  -4   0  325.94    5.72
  -8   4  -1    2.06    3.26
   8  -4   1   -1.13    1.54
   8  -4   1   -0.79    1.70
  -8  -4  -1    2.37    1.81
   8   4   1    1.09    1.67
  -8   4  -1    1.50    1.66
   8   4   1    2.83    1.66
  -8  -4  -1    4.36    1.70
  -8   4  -2   62.06    3.23
   8  -4   2   42.93    3.50
  -8  -4  -2   50.74    3.35
  -8   4  -2   44.55    3.41
   8   4   2   58.07    3.67
   8   4   2   48.69    3.36
  -8  -4  -2   66.07    3.79
   8  -4   2   62.26    3.65
   8  -4   3   25.66    2.72
  -8   4  -3   16.41    2.39
  -8  -4  -3   20.66    2.85
   8   4   3   22.73    3.04
  -8   4  -3   13.67    2.67
   8   4   3   22.24    2.75
   8  -4   3    8.07    2.59
  -8  -4  -3   15.24    2.58
  -8   4  -4   36.89    3.32
   8  -4   4   53.46    3.78
  -8  -4  -4   39.87    3.56
   8   4   4   47.92    3.94
  -8  -6   6    0.89    1.25
   8  -6  -6   -0.34    1.82
  -8  -6   6    1.94    1.61
  -8   6   6   -0.56    1.61
   8  -6  -6   -0.89    1.65
  -8   6   6   -0.30    1.78
   8   6  -5    8.10    1.10
  -8  -6   5    8.93    1.22
   8  -6  -5    9.93    1.83
   8  -6  -5    9.90    1.92
  -8   6   5    9.55    1.71
   8   6  -5    8.35    1.13
  -8   6   5   13.25    1.90
  -8  -6   5    8.50    1.12
   8  -6  -4  156.73    4.27
  -8   6   4  144.89    3.69
   8  -6  -4  163.65    4.21
  -8   6   4  150.02    4.14
  -8   6   3 2768.83   15.36
   8  -6  -3 2756.14   15.02
   8  -6  -2    1.76    2.49
  -8   6   2    4.39    1.38
   8  -6  -2    2.70    1.13
  -8   6   2    2.15    1.49
  -8  -6   1   95.96    2.59
   8   6  -1   93.00    2.57
   8   6  -1   78.82    2.28
  -8   6   1   76.28    3.31
   8  -6  -1   94.28    5.33
  -8  -6   1   83.86    2.37
   8  -6  -1   85.74    2.92
  -8   6   1   84.72    3.20
   8  -6   0  348.03    6.48
  -8  -6   0  351.94    5.79
   8   6   0  353.42    5.95
   8   6   0  362.87    5.95
  -8  -6   0  340.55    5.81
   8  -6   0  353.82    6.06
  -8   6   0  333.71    8.33
   8  -6   1 1317.51   14.17
  -8   6  -1 1329.52   14.12
  -8  -6  -1 1334.10   13.08
   8   6   1 1314.72   13.52
   8   6   1 1344.48   13.46
  -8   6  -1 1364.74   18.40
  -8  -6  -1 1332.71   13.37
   8  -6   1 1328.13   12.60
   8  -6   2    1.55    1.89
   8  -6   2   -1.49    1.84
  -8  -6  -2    1.43    1.80
  -8   6  -2    0.64    1.90
   8   6   2   -0.64    1.98
   8   6   2   -2.23    2.02
  -8  -6  -2    0.35    1.75
  -8   6  -3  323.71    7.39
   8  -6   3  351.30    8.88
  -8  -6  -3  358.97    8.42
  -8   6  -3  333.37    8.43
   8   6   3  347.82    8.87
   8   6   3  347.26    8.60
  -8  -6  -3  319.51    8.67
   8  -6   3  330.63    7.89
  -8  -6  -4   22.53    3.28
   8   6   4   27.24    3.32
  -8  -8   5   20.22    1.46
   8  -8  -5   23.85    2.60
   8  -8  -5   19.89    2.24
  -8   8   5   19.63    2.13
   8   8  -5   22.09    1.44
  -8   8   5   22.82    2.28
  -8  -8   5   21.86    1.37
   8  -8  -4    5.89    1.65
  -8   8   4    6.17    1.43
   8  -8  -4    6.14    1.62
  -8   8   4    6.17    1.41
   8  -8  -3   63.10    3.11
  -8   8   3   64.08    2.76
   8  -8  -3   65.69    2.75
  -8   8   3   62.07    2.68
  -8  -8   2   16.19    0.94
   8   8  -2   14.05    0.90
   8  -8  -2   12.62    2.25
  -8  -8   2   11.67    0.73
   8   8  -2   13.32    0.72
   8  -8  -2   19.23    1.73
  -8   8   2   13.74    1.74
  -8   8   2   16.82    1.73
   8  -8  -1   63.72    4.96
  -8   8   1   77.70    3.31
  -8  -8   1   82.50    2.56
   8   8  -1   80.32    2.59
   8   8  -1   80.79    2.50
   8  -8  -1   72.14    2.85
  -8   8   1   74.08    3.29
  -8  -8   1   86.78    2.47
  -8  -8   0  226.66    4.94
   8   8   0  243.00    5.15
   8   8   0  238.86    5.18
  -8   8   0  222.42    6.86
  -8  -8   0  234.87    5.12
   8  -8   0  235.94    5.28
  -8   8   0  220.46    5.52
  -8   8  -1    9.43    2.10
   8  -8   1    8.83    2.13
  -8  -8  -1   11.56    2.12
  -8   8  -1    9.81    3.86
   8   8   1   10.50    2.02
   8   8   1    8.56    1.95
  -8  -8  -1   11.19    2.02
   8  -8   1   14.62    2.27
  -8   8  -2    3.54    3.25
   8  -8   2    2.04    1.78
   8  -8   2   -0.51    2.00
  -8  -8  -2    3.27    2.10
  -8   8  -2   -0.07    2.05
   8   8   2   -1.22    2.05
   8   8   2    1.34    1.87
  -8  -8  -2    1.71    2.06
   8  -8   3   66.97    4.15
  -8   8  -3   51.41    6.16
  -8   8  -3   55.09    3.98
  -8  -8  -3   67.68    4.30
   8   8   3   53.31    3.95
   8   8   3   68.89    4.37
  -8  -8  -3   63.97    4.17
   8  -8   3   78.79    4.14
  -8 -10   5  190.25    3.67
   8 -10  -5  205.32    5.82
   8 -10  -5  211.17    5.81
  -8  10   5  198.91    5.34
  -8 -10   5  197.36    3.06
  -8  10   5  196.43    5.65
  -8 -10   4    8.82    0.85
   8  10  -4    9.13    0.86
   8 -10  -4   12.01    1.99
   8  10  -4    7.91    0.73
  -8 -10   4    6.89    0.69
  -8  10   4    9.53    1.78
  -8  10   4    7.22    1.75
   8 -10  -4    8.42    1.89
   8 -10  -3    0.80    1.67
   8 -10  -3    1.97    1.39
  -8  10   3   -0.58    1.43
  -8  10   3    0.93    1.40
   8 -10  -2   -0.62    1.99
  -8 -10   2    0.99    0.86
  -8  10   2   -1.91    1.46
  -8 -10   2    1.18    0.76
   8 -10  -2    1.53    1.27
   8  10  -2    0.30    0.61
   8  10  -2    0.38    0.87
  -8  10   2    0.89    1.31
  -8 -10   1  249.15    4.16
  -8  10   1  240.04    5.66
  -8 -10   1  253.75    4.76
   8  10  -1  235.52    4.65
   8 -10  -1  237.69    5.18
  -8  10   1  234.57    5.63
   8 -10  -1  237.92    8.33
  -8 -10   0   55.01    2.90
   8  10   0   43.34    2.46
   8  10   0   41.73    2.58
  -8  10   0   46.35    3.35
   8 -10   0   35.96    4.79
   8 -10   0   47.29    2.66
  -8 -10   0   45.38    2.43
  -8  10   0   49.79    2.98
   8 -10   1    0.51    1.95
   8 -10   1    4.84    1.95
  -8 -10  -1    2.48    1.62
  -8  10  -1   -0.83    1.84
  -8 -10  -1    4.06    1.90
   8  10   1    1.25    1.84
   8  10   1   -0.31    1.79
  -8  10  -1    1.98    3.77
   8 -10   2    5.12    2.06
   8 -10   2    9.89    2.16
  -8  10  -2    6.65    2.17
  -8 -10  -2    3.60    2.10
   8  10   2   10.54    2.33
   8  10   2    3.71    2.19
  -8  10  -2    5.28    4.15
  -8 -10  -2    9.29    2.26
  -8 -10  -3   58.09    4.06
   8  10   3   50.02    3.85
   8  10   3   47.84    3.90
  -8 -10  -3   54.25    4.01
  -8  10  -3   46.74    5.32
   8 -10   3   51.04    3.59
   8 -12  -5   25.65    2.71
   8 -12  -5   32.89    2.85
  -8  12   5   30.70    2.59
  -8  12   5   31.48    2.69
  -8 -12   4  691.04    5.85
   8  12  -4  726.11    6.28
  -8  12   4  757.79   10.66
   8 -12  -4  782.64   10.75
   8  12  -4  739.06    6.02
  -8 -12   4  733.58    5.56
  -8  12   4  769.56    9.92
   8 -12  -4  797.53   11.10
   8 -12  -3    8.73    2.16
  -8 -12   3   10.40    1.93
  -8  12   3   11.94    1.88
  -8 -12   3   14.98    1.18
   8 -12  -3   11.76    1.78
  -8  12   3   10.09    1.81
   8  12  -3   12.23    1.12
   8  12  -3   13.76    1.16
  -8 -12   2  342.30    4.86
   8 -12  -2  306.02    7.81
   8 -12  -2  308.88    5.94
   8  12  -2  338.90    4.01
  -8  12   2  311.57    6.32
   8  12  -2  323.38    4.73
  -8 -12   2  328.22    4.23
  -8  12   2  315.96    6.40
  -8 -12   1   35.37    1.98
  -8 -12   1   31.21    2.16
   8  12  -1   36.04    1.99
   8  12  -1   33.71    2.28
   8 -12  -1   34.72    2.46
  -8  12   1   34.91    3.33
  -8  12   1   36.10    2.67
  -8 -12   0  655.02    8.92
  -8  12   0  647.66   10.40
   8  12   0  665.05    8.72
   8  12   0  625.92    9.06
   8 -12   0  633.87    8.93
  -8  12   0  632.64    9.77
  -8 -12   0  684.13    8.68
  -8 -12  -1   25.51    2.72
   8  12   1   27.98    2.62
   8  12   1   31.45    3.11
  -8  12  -1   21.87    4.38
   8 -12   1   23.35    2.92
  -8 -12  -1   25.25    2.41
  -8  12  -1   22.99    2.86
  -8  12  -2  310.38    8.29
  -8  12  -2  312.48   10.30
   8 -12   2  297.05    7.81
   8  12   2  327.73    8.00
   8  12   2  308.56    7.69
  -8 -12  -2  324.84    7.90
   8 -12   2  301.04    7.04
  -8 -12  -3    2.82    2.39
  -8 -12  -3    3.48    2.32
   8  12   3    4.46    2.41
   8  12   3    2.46    2.10
  -8 -14   4   35.15    1.81
  -8  14   4   39.04    3.35
   8 -14  -4   41.01    2.99
  -8 -14   4   36.30    1.67
  -8  14   4   37.78    2.72
   8 -14  -4   36.95    3.07
   8 -14  -3  105.36    4.58
   8  14  -3  103.98    2.77
  -8  14   3   93.02    3.86
  -8 -14   3  110.09    2.83
   8 -14  -3   79.36    3.62
  -8  14   3   88.04    3.75
  -8 -14   3  115.83    4.33
   8  14  -3  108.54    2.79
   8 -14  -2   13.02    2.75
  -8 -14   2   12.08    1.57
   8 -14  -2   10.78    1.84
  -8  14   2   13.35    2.08
   8  14  -2   16.24    1.45
  -8  14   2   14.09    2.32
   8  14  -2   13.40    1.54
  -8 -14   2   14.11    1.50
  -8 -14   1   58.79    2.92
  -8 -14   1   62.88    2.57
   8  14  -1   52.88    2.40
   8 -14  -1   47.92    2.93
   8  14  -1   55.25    2.81
   8 -14  -1   51.36    5.59
  -8  14   1   52.15    3.72
  -8  14   1   60.45    3.43
  -8 -14   0   98.70    3.69
   8 -14   0   88.55    6.91
  -8  14   0  100.63    4.41
  -8 -14   0  110.17    4.10
   8  14   0   98.31    3.67
   8  14   0   94.58    4.02
   8 -14   0   91.45    3.69
  -8  14   0   96.62    4.34
  -8 -14  -1   15.77    2.47
   8  14   1   16.73    2.44
  -8  14  -1   22.38    3.00
   8  14   1   21.24    2.63
   8 -14   1   20.89    4.67
   8 -14   1   19.66    2.14
  -8  14  -1   12.73    2.37
  -8 -14  -1   16.36    2.43
  -8 -14  -2   10.16    2.60
   8  14   2   11.71    2.70
  -8  14  -2    1.27    5.17
   8  14   2   10.55    2.29
  -8 -14  -2   11.85    2.29
   8 -14   2    8.93    3.01
   8 -16  -3   59.66    4.07
   8  16  -3   70.23    2.75
  -8  16   3   63.75    3.44
  -8 -16   3   69.24    2.66
   8 -16  -3   60.66    3.36
  -8 -16   3   67.83    3.68
  -8  16   3   58.10    3.38
   8  16  -3   61.13    2.65
  -8 -16   2    7.87    1.59
  -8  16   2    9.31    1.92
   8  16  -2    7.63    1.31
   8 -16  -2    6.88    1.69
  -8  16   2    7.91    2.21
   8 -16  -2    5.67    2.56
   8  16  -2    7.95    1.68
  -8 -16   2    6.76    1.51
  -8 -16   1   19.90    2.13
  -8 -16   1   17.66    1.84
   8 -16  -1    8.98    4.41
   8  16  -1   17.30    1.74
   8 -16  -1   11.61    1.94
   8  16  -1   16.59    2.13
  -8  16   1   14.67    3.15
  -8  16   1   12.61    2.24
   8 -16   0  271.37   10.58
  -8  16   0  295.06    7.36
  -8 -16   0  348.66    6.75
  -8 -16   0  334.93    6.85
   8  16   0  369.53    6.94
   8  16   0  340.82    7.09
   8 -16   0  320.84    6.98
  -8  16   0  327.68    7.67
  -8 -16  -1   50.79    3.42
  -8 -16  -1   50.76    3.62
  -8  16  -1   43.83    4.10
   8  16   1   58.26    3.64
   8  16   1   54.45    3.70
   8 -16   1   59.15    3.48
  -8  18   2    0.32    1.68
   8  18  -2   -0.84    1.57
  -8 -18   2    0.74    1.49
   8 -18  -2   -1.87    1.51
   8  18  -2    0.39    1.21
  -8 -18   2   -0.80    1.53
  -8 -18   1    0.63    1.52
   8  18  -1   -0.23    1.59
  -8 -18   1   -0.03    1.71
  -8  18   1   -0.53    1.78
   8  18  -1    1.61    1.26
   8 -18  -1    0.53    1.56
  -8  18   0  125.27    5.20
  -8 -18   0  139.53    4.45
  -8 -18   0  132.10    4.96
   8  18   0  143.94    4.45
   8 -18   0  131.90    4.64
   9  -1  -5    2.58    1.22
   9   1  -5    2.39    1.22
   9  -1  -5    1.21    1.37
  -9  -1   5   -0.92    1.03
  -9   1   5    0.91    1.08
  -9  -1   5    1.87    1.17
  -9   1   5    1.74    1.38
   9   1  -5    0.82    0.96
   9   1  -4   39.16    1.57
   9   1  -4   39.22    1.61
   9  -1  -4   44.40    1.99
  -9  -1   4   40.39    1.57
  -9   1   4   41.04    1.67
  -9  -1   4   37.53    1.32
  -9   1   4   34.88    1.78
   9  -1  -4   37.69    1.88
  -9   1   3   -0.90    1.22
  -9  -1   3    0.00    0.63
   9   1  -3   -0.75    1.33
  -9  -1   3    0.32    0.59
   9   1  -3    0.30    0.61
   9  -1  -3    0.98    0.87
   9  -1  -3    2.14    2.22
  -9   1   3    3.25    0.97
   9   1  -2  622.19    5.68
  -9  -1   2  618.01    5.72
  -9  -1   2  629.08    5.38
   9  -1  -2  625.01    5.45
   9   1  -2  635.93    4.83
  -9   1   2  626.62    6.21
   9  -1  -1    1.38    1.29
   9   1  -1    0.09    1.13
   9  -1  -1    0.96    1.29
   9   1  -1    1.60    1.34
  -9   1   1    1.21    1.25
  -9  -1   1    1.38    1.30
  -9  -1   1    0.48    2.19
  -9   1   1   -2.14    2.43
   9   1   0  458.85    6.87
  -9  -1   0  509.42    6.88
  -9   1   0  443.27   10.07
   9  -1   0  477.70    7.65
   9   1   0  493.02    7.74
  -9   1   0  478.27    7.54
  -9  -1   0  470.10    7.33
   9  -1   0  492.29    7.00
  -9   1  -1    2.70    1.61
  -9  -1  -1    2.37    1.73
   9  -1   1    0.55    2.00
   9  -1   1    3.69    1.85
   9   1   1    1.24    1.90
   9   1   1   -1.39    1.61
  -9   1  -1    0.41    1.75
  -9  -1  -1    0.63    1.73
  -9   1  -2  105.41    4.44
   9  -1   2   96.69    4.47
  -9  -1  -2  107.58    4.30
   9   1   2   96.38    4.41
   9  -1   2  123.70    5.21
   9   1   2  118.35    5.15
  -9   1  -2  112.01    4.84
  -9  -1  -2  124.59    5.11
  -9   1  -3    2.78    2.01
  -9  -1  -3   -2.43    1.85
   9  -1   3    1.75    2.45
   9   1   3    0.51    2.36
   9  -1   3   -1.19    2.09
   9   1   3   -0.32    1.76
  -9   1  -3   -2.54    2.24
  -9  -1  -3   -0.66    2.18
   9   3  -5   25.61    1.53
  -9  -3   5   27.78    1.50
   9   3  -5   25.53    1.39
   9  -3  -5   23.90    2.22
   9  -3  -5   26.07    2.05
  -9  -3   5   23.90    1.31
  -9   3   5   20.75    1.72
  -9   3   5   23.61    2.06
   9  -3  -4   20.03    1.84
  -9   3   4   26.30    1.66
   9  -3  -4   23.35    1.92
  -9   3   4   24.88    1.83
   9  -3  -3   -1.37    1.51
   9  -3  -3    1.60    1.00
  -9   3   3   -0.21    1.00
  -9   3   3    1.43    0.99
   9   3  -2  251.05    3.44
  -9  -3   2  254.23    3.37
  -9  -3   2  249.71    3.40
   9  -3  -2  265.20    6.77
   9  -3  -2  272.36    4.07
   9   3  -2  259.29    2.76
  -9   3   2  270.48    4.59
  -9   3   2  265.69    4.34
  -9   3   1  106.67    3.61
  -9  -3   1  110.25    2.71
   9  -3  -1  106.50    3.44
   9   3  -1  119.35    3.32
  -9  -3   1  107.77    3.07
   9  -3  -1   97.94    3.21
   9   3  -1  114.04    2.85
   9  -3   0    1.12    1.40
  -9  -3   0    0.51    1.38
   9  -3   0    1.01    1.60
   9   3   0    0.83    1.63
   9   3   0    1.11    1.42
  -9   3   0   -0.88    1.54
  -9  -3   0    0.04    1.46
  -9   3   0   -0.79    2.83
  -9  -3  -1    8.27    1.93
   9  -3   1    0.96    1.70
   9  -3   1    7.39    2.13
   9   3   1    6.58    2.00
   9   3   1    7.57    1.80
  -9   3  -1    3.25    1.67
  -9  -3  -1    5.61    2.00
  -9   3  -1    5.55    3.03
  -9   3  -2   -0.47    1.75
  -9  -3  -2    8.26    2.10
   9  -3   2    2.04    2.20
   9  -3   2    3.55    1.73
   9   3   2    6.20    2.30
   9   3   2    0.47    1.77
  -9   3  -2    0.61    2.18
  -9  -3  -2    0.32    1.85
   9  -3   3   62.11    3.78
  -9   3  -3   53.05    3.67
  -9  -3  -3   50.36    3.78
   9  -3   3   68.30    4.61
   9   3   3   53.89    3.71
   9   3   3   57.38    4.34
  -9   3  -3   54.87    4.07
  -9  -3  -3   54.25    4.21
  -9  -5   5   72.13    1.82
   9  -5  -5   77.37    3.31
  -9  -5   5   69.16    1.72
   9  -5  -5   89.77    3.37
  -9   5   5   76.85    2.86
  -9   5   5   84.89    3.40
  -9   5   4    0.41    1.23
   9  -5  -4   -0.30    1.44
   9  -5  -4    2.18    1.47
  -9   5   4   -0.37    1.27
  -9   5   3  427.09    5.84
   9  -5  -3  424.07    5.76
  -9   5   3  443.70    5.85
   9  -5  -2  105.04    5.00
   9   5  -2   92.78    1.85
   9  -5  -2  104.46    2.95
  -9   5   2  106.14    3.29
   9   5  -2   92.29    1.65
  -9   5   2  100.62    3.11
  -9  -5   1  580.54    5.95
   9  -5  -1  510.39   10.90
   9   5  -1  581.57    6.13
   9   5  -1  570.29    6.53
  -9   5   1  497.01    8.40
  -9  -5   1  588.82    6.50
   9  -5  -1  557.00    6.93
  -9   5   1  563.99    7.85
  -9   5   0   23.39    2.24
   9  -5   0   29.72    2.53
  -9   5   0   22.68    3.54
  -9  -5   0   32.63    2.22
   9   5   0   35.65    2.24
   9   5   0   30.82    2.40
  -9  -5   0   24.20    2.22
   9  -5   0   26.77    2.22
   9  -5   1   46.16    3.31
  -9   5  -1   38.18    3.03
  -9  -5  -1   55.77    3.30
   9   5   1   51.62    3.12
   9   5   1   50.00    3.17
  -9  -5  -1   32.36    2.75
  -9   5  -1   48.11    4.49
   9  -5   1   34.75    2.66
   9  -5   2   21.89    3.11
  -9  -5  -2   23.79    2.76
  -9   5  -2   20.52    2.64
   9   5   2   27.92    2.93
   9   5   2   21.43    2.68
  -9  -5  -2   21.04    2.72
  -9   5  -2   16.76    4.74
   9  -5   2   15.77    2.18
  -9   5  -3  600.31   10.22
   9  -5   3  574.13   11.99
  -9  -5  -3  613.27   11.13
  -9   5  -3  609.50   11.94
   9   5   3  629.87   11.49
   9   5   3  598.77   11.95
   9  -5   3  570.07   10.54
   9  -7  -5    5.45    1.66
  -9   7   5    2.65    1.56
  -9  -7   5    3.20    0.60
   9  -7  -5    2.69    1.73
  -9   7   5    3.85    1.46
   9  -7  -4   80.61    3.21
  -9   7   4   80.38    3.08
   9  -7  -4   89.28    3.53
   9  -7  -3   40.47    2.94
  -9   7   3   42.11    2.28
   9  -7  -3   42.60    2.30
  -9   7   3   41.33    2.38
  -9  -7   2    3.59    0.59
   9   7  -2    4.56    0.63
  -9  -7   2    5.48    0.60
   9   7  -2    4.65    0.58
  -9   7   2    4.14    1.48
   9  -7  -2    8.95    1.43
   9  -7  -2    1.87    3.65
  -9   7   2   11.55    2.24
  -9  -7   1  204.69    4.02
   9   7  -1  186.47    3.82
  -9   7   1  179.05    5.04
   9   7  -1  193.89    3.93
   9  -7  -1  162.53    6.81
  -9  -7   1  187.75    3.82
   9  -7  -1  187.78    4.39
  -9   7   1  180.77    4.70
   9  -7   0  279.94    6.19
  -9  -7   0  259.71    5.39
   9   7   0  231.91    5.11
   9   7   0  247.08    5.40
  -9  -7   0  240.84    5.32
  -9   7   0  222.61    7.62
   9  -7   0  253.80    5.63
  -9   7   0  241.27    5.79
   9  -7   1   14.31    2.25
  -9   7  -1   14.17    2.43
  -9  -7  -1   14.68    2.23
   9   7   1   13.44    2.17
   9   7   1   14.51    2.29
  -9   7  -1    5.34    3.55
  -9  -7  -1   15.78    2.28
   9  -7   1   13.65    2.19
   9  -7   2   33.93    3.02
  -9   7  -2   25.76    3.06
  -9  -7  -2   26.08    2.83
   9   7   2   28.62    3.02
   9   7   2   24.85    2.71
  -9  -7  -2   28.98    2.93
  -9   7  -2   24.96    4.52
   9  -7   2   23.42    2.63
  -9  -7  -3  214.17    7.04
   9   7   3  228.33    7.46
  -9  -7  -3  212.47    7.23
   9  -7   3  206.95    6.48
   9  -9  -5    0.26    1.59
  -9   9   5    2.03    1.74
   9  -9  -5   -0.58    1.76
  -9   9   5   -0.17    1.44
  -9   9   4   65.15    3.22
   9  -9  -4   60.31    3.10
  -9   9   4   62.78    2.94
   9  -9  -4   58.33    3.15
   9  -9  -3   17.56    2.53
  -9   9   3   12.30    1.81
   9  -9  -3   14.05    1.84
  -9   9   3   14.45    1.77
  -9  -9   2   65.44    1.80
   9   9  -2   58.39    1.77
  -9  -9   2   63.39    1.57
   9   9  -2   62.27    1.53
   9  -9  -2   64.11    2.72
  -9   9   2   59.74    2.86
  -9   9   2   64.00    3.51
  -9  -9   1   27.33    2.24
  -9   9   1   15.44    2.09
   9   9  -1   19.90    1.84
   9   9  -1   24.59    1.93
   9  -9  -1   22.55    3.98
   9  -9  -1   20.21    1.97
  -9  -9   1   20.03    1.66
  -9   9   1   22.47    2.40
  -9  -9   0  185.03    5.73
   9   9   0  140.98    5.29
   9   9   0  193.53    5.70
  -9  -9   0  156.03    4.87
  -9   9  -1   33.91    4.86
  -9   9  -1   43.89    3.24
   9  -9   1   38.50    3.22
  -9  -9  -1   47.53    3.31
   9   9   1   46.53    3.08
   9   9   1   44.10    3.06
  -9  -9  -1   42.02    2.93
   9  -9   1   44.55    3.08
   9  -9   2    8.35    2.46
  -9  -9  -2   11.60    2.47
  -9   9  -2   10.32    2.32
   9   9   2    5.26    2.11
   9   9   2    7.06    2.17
  -9  -9  -2   10.05    2.50
  -9   9  -2    7.72    4.25
   9  -9   2   11.19    2.16
  -9  -9  -3   19.66    3.15
   9   9   3   14.99    2.76
   9   9   3   16.11    2.73
  -9   9  -3   13.32    4.44
  -9  -9  -3   20.20    3.11
   9  -9   3   16.19    2.71
  -9  11   4   48.14    3.07
   9 -11  -4   43.41    2.88
  -9  11   4   36.20    2.53
   9 -11  -4   35.93    3.01
  -9  11   3    9.61    1.68
   9 -11  -3    8.61    2.19
   9 -11  -3   13.43    1.81
  -9  11   3   10.24    1.82
  -9 -11   2  394.31    5.04
   9  11  -2  416.00    5.39
  -9 -11   2  420.87    4.44
   9  11  -2  403.20    4.16
   9 -11  -2  347.55    8.87
   9 -11  -2  384.50    6.48
  -9  11   2  366.68    6.91
  -9  11   2  400.96    7.11
  -9  11   1    2.35    1.96
  -9 -11   1    3.77    1.34
   9 -11  -1    0.55    3.63
  -9  11   1    3.08    1.94
  -9 -11   1    1.28    1.34
   9  11  -1    0.77    1.20
   9  11  -1    0.93    1.39
   9 -11  -1    1.36    1.40
  -9 -11   0  622.36    8.66
   9  11   0  582.24    8.64
   9  11   0  565.20    8.63
  -9  11   0  522.66    9.93
   9 -11   0  539.70   13.46
   9 -11   0  564.74    8.32
  -9 -11   0  600.31    8.20
  -9  11   0  569.41    9.42
   9 -11   1   -0.79    2.09
  -9 -11  -1    1.78    1.75
  -9  11  -1    0.21    1.73
  -9 -11  -1    0.81    1.99
   9  11   1    0.35    1.73
   9  11   1   -0.46    1.92
  -9  11  -1   -2.19    4.69
   9 -11   1    3.80    2.68
   9 -11   2  148.06    6.06
  -9  11  -2  143.74    5.89
  -9  11  -2  188.03    8.69
  -9 -11  -2  182.46    6.07
   9  11   2  185.75    6.22
   9  11   2  176.97    6.10
  -9 -11  -2  194.40    6.36
   9 -11   2  158.89    5.61
  -9  13   4   93.88    4.21
   9 -13  -4   92.81    4.13
  -9  13   4   89.48    3.78
   9 -13  -4   85.47    4.33
   9  13  -3    0.56    0.90
  -9  13   3    1.93    1.64
   9  13  -3   -0.16    0.84
   9 -13  -3    0.70    2.06
  -9 -13   3   -1.54    0.98
   9 -13  -3    3.87    1.63
  -9 -13   3    1.96    1.85
  -9  13   3    4.06    1.89
  -9 -13   2   20.02    1.74
   9 -13  -2   13.00    2.88
   9  13  -2   13.95    1.25
   9  13  -2   16.46    1.67
   9 -13  -2   12.51    1.87
  -9 -13   2   17.46    1.43
  -9  13   2   12.60    2.10
  -9  13   1    3.00    2.19
  -9 -13   1    1.61    1.50
   9  13  -1    5.26    1.42
  -9 -13   1    3.55    1.33
   9 -13  -1    2.39    1.62
   9  13  -1    3.73    1.63
   9 -13  -1   -1.40    3.77
  -9  13   1    2.64    1.82
  -9 -13   0   58.23    3.26
  -9  13   0   69.41    4.06
   9  13   0   52.21    2.93
   9 -13   0   40.80    5.55
   9  13   0   59.44    3.22
   9 -13   0   46.63    2.92
  -9  13   0   55.69    3.50
  -9 -13   0   49.96    2.90
  -9  13  -1   -0.37    2.02
  -9 -13  -1   -0.40    1.53
  -9 -13  -1    0.23    1.76
  -9  13  -1    4.11    3.19
   9  13   1   -0.98    1.95
   9 -13   1   -0.83    4.11
   9  13   1    0.06    1.90
   9 -13   1   -2.79    2.34
   9 -13   2    1.86    2.35
  -9 -13  -2    3.24    2.06
  -9 -13  -2    8.65    2.37
   9  13   2    9.75    2.47
   9  13   2    5.44    2.05
  -9  13  -2    5.48    4.45
  -9  15   3    3.65    1.68
   9 -15  -3   -0.56    2.30
  -9 -15   3    3.07    2.03
  -9 -15   3    2.83    1.18
   9 -15  -3    0.86    1.73
  -9  15   3    4.08    1.90
   9  15  -2   -1.40    1.40
   9 -15  -2    3.43    2.22
  -9  15   2    2.35    1.77
  -9 -15   2    2.88    1.63
  -9 -15   2    0.88    1.13
   9 -15  -2    2.92    1.57
   9  15  -2    1.18    0.98
  -9  15   2   -0.08    1.55
  -9 -15   1   32.30    2.52
  -9 -15   1   33.54    2.23
   9  15  -1   28.97    2.06
   9  15  -1   28.62    2.51
   9 -15  -1   21.44    2.26
   9 -15  -1   18.55    5.05
  -9  15   1   26.83    3.16
  -9  15   1   21.71    2.66
  -9 -15   0  195.03    5.12
  -9  15   0  162.90    5.90
  -9 -15   0  201.88    5.54
   9 -15   0  168.27    8.87
   9  15   0  193.86    5.17
   9  15   0  198.66    5.69
   9 -15   0  174.10    5.14
  -9  15   0  179.32    5.88
  -9  15  -1    6.16    2.49
  -9 -15  -1    1.84    1.94
  -9 -15  -1    3.28    1.88
   9  15   1    5.09    2.18
   9  15   1    3.18    2.07
   9 -15   1    3.18    1.69
  -9 -17   1  303.39    5.79
   9  17  -1  306.53    5.81
   9  17  -1  296.23    6.50
 -10   0   5    7.45    1.10
 -10   0   5    6.01    1.27
  10   0  -4  611.70    5.78
  10   0  -4  583.02    6.42
 -10   0   4  593.54    5.15
 -10   0   4  610.44    5.68
 -10   0   3   28.16    1.34
  10   0  -3   24.68    1.27
 -10   0   3   26.66    1.46
  10   0  -2   65.27    2.36
 -10   0   2   65.17    2.38
 -10   0   2   66.57    2.28
  10   0  -2   64.06    1.98
  10   0  -1   52.58    2.75
 -10   0   1   55.36    2.68
  10   0  -1   52.64    2.32
  10   0   0 3001.57   19.92
 -10   0   0 2987.28   19.35
 -10   0   0 2971.10   24.99
  10   0   0 2940.29   17.48
 -10   0  -1    2.72    1.66
  10   0   1    1.61    2.01
  10   0   1   -0.27    1.53
 -10   0  -1    2.39    1.79
 -10   0  -2   19.97    2.58
  10   0   2   17.22    2.51
  10   0   2   17.51    2.80
 -10   0  -2   15.71    2.75
 -10   0  -3   54.78    3.76
  10   0   3   50.10    3.80
  10   0   3   46.77    4.17
 -10   0  -3   47.70    3.96
  10  -2  -5   24.35    2.00
 -10   2   5   20.79    1.60
 -10  -2   5   20.03    1.10
 -10   2   5   22.11    1.94
  10  -2  -5   24.94    1.85
  10   2  -4   33.06    1.19
  10  -2  -4   34.47    2.27
  10  -2  -4   35.25    1.92
 -10   2   4   41.30    1.93
 -10   2   4   41.29    2.02
  10   2  -3  118.99    2.03
 -10  -2   3  101.54    1.94
  10  -2  -3  115.55    4.48
 -10  -2   3   93.21    1.79
 -10   2   3  118.42    2.81
  10   2  -3   94.90    1.76
  10  -2  -3  120.81    2.83
 -10   2   3  125.39    3.09
  10  -2  -2    8.52    1.50
 -10   2   2   13.15    1.52
  10   2  -2    9.10    1.28
 -10  -2   2   12.11    1.33
 -10  -2   2   11.79    1.32
  10  -2  -2   10.51    1.31
  10   2  -2   12.91    1.02
 -10   2   2    7.29    1.40
  10  -2  -1    0.88    1.60
  10   2  -1    1.67    1.18
  10  -2  -1    3.53    1.61
  10   2  -1   -0.58    1.34
 -10   2   1    0.48    1.39
 -10  -2   1    0.13    2.51
 -10  -2   1    2.07    1.45
 -10   2   1    3.32    3.01
  10   2   0   80.63    3.30
 -10  -2   0  101.14    3.42
  10  -2   0   85.64    3.81
 -10   2   0   95.92    3.82
  10   2   0   78.65    3.60
 -10  -2   0   99.82    3.79
 -10   2   0   68.34    4.49
  10  -2   0   91.15    3.31
 -10  -2  -1   35.37    2.63
  10   2   1   32.35    2.65
  10  -2   1   39.70    3.18
  10   2   1   38.30    3.16
 -10   2  -1   27.20    2.83
 -10  -2  -1   40.10    2.99
  10  -2   1   42.88    2.79
  10  -2   2    7.73    2.23
 -10   2  -2    6.94    2.03
 -10  -2  -2    5.27    1.95
  10  -2   2    5.13    2.50
  10   2   2    8.05    2.44
  10   2   2    6.15    2.06
 -10   2  -2    1.36    2.13
 -10  -2  -2    4.45    2.12
 -10   2  -3   11.43    2.41
 -10  -2  -3    7.56    2.40
  10  -2   3   10.84    2.87
  10  -2   3    4.51    2.21
  10   2   3    3.68    2.28
  10   2   3    9.11    2.31
 -10  -2  -3    6.56    2.50
 -10   4   5   -0.64    1.39
  10  -4  -5   -1.38    1.40
  10  -4  -5    0.24    1.27
 -10   4   5   -0.43    1.18
 -10   4   4    9.39    1.43
  10  -4  -4    7.93    1.71
  10  -4  -4    9.18    1.53
 -10   4   4    9.78    1.46
 -10   4   3   31.72    1.90
  10  -4  -3   31.43    1.84
  10  -4  -3   26.66    3.81
 -10   4   3   23.51    2.20
  10   4  -2  272.71    3.75
  10  -4  -2  278.69    4.50
  10  -4  -2  268.53    7.40
  10   4  -2  266.03    3.20
 -10   4   2  263.57    4.95
 -10   4   2  272.13    4.82
 -10   4   1    6.76    1.88
 -10  -4   1   10.88    1.35
  10  -4  -1    9.34    1.84
  10   4  -1   12.20    1.65
 -10  -4   1    8.78    1.54
 -10   4   1    8.86    2.38
  10  -4  -1    9.97    1.64
  10   4  -1   11.10    1.43
  10  -4   0   21.93    2.44
 -10  -4   0   24.96    2.15
 -10   4   0   29.64    2.64
  10   4   0   29.28    2.27
  10   4   0   26.74    2.43
 -10   4   0   22.52    4.18
 -10  -4   0   34.21    2.56
  10  -4   0   32.13    2.36
 -10  -4  -1   40.65    2.82
  10  -4   1   44.04    3.29
  10   4   1   35.57    2.66
 -10   4  -1   30.84    2.92
  10   4   1   41.90    3.25
 -10  -4  -1   35.02    2.92
 -10   4  -1   51.62    4.99
  10  -4   1   31.84    2.71
 -10   4  -2  262.86    6.68
 -10  -4  -2  237.80    6.60
  10  -4   2  242.02    7.45
 -10   4  -2  249.11    7.59
  10   4   2  248.26    7.21
 -10  -4  -2  261.83    7.40
  10  -4   2  238.43    6.42
  10  -6  -5  685.36    9.23
 -10   6   5  706.79    8.25
  10  -6  -5  696.56    8.97
 -10   6   5  686.56    8.95
  10  -6  -4    8.16    1.88
  10  -6  -4    7.28    1.59
 -10   6   4    5.39    1.54
 -10   6   4    5.00    1.51
 -10   6   3  290.62    5.23
  10  -6  -3  279.25    4.98
 -10   6   3  282.01    5.15
  10  -6  -2   31.92    4.02
  10   6  -2   30.42    1.35
  10  -6  -2   32.18    2.02
 -10  -6   2   29.89    1.28
 -10  -6   2   35.50    2.04
 -10   6   2   33.00    2.27
 -10   6   2   36.11    2.26
  10   6  -2   33.36    1.25
 -10  -6   1  504.43    6.07
  10   6  -1  527.55    6.35
  10  -6  -1  484.23   11.51
  10   6  -1  524.56    6.65
 -10   6   1  523.85    8.50
 -10  -6   1  519.54    6.50
  10  -6  -1  481.92    6.77
 -10   6   1  469.09    7.86
 -10   6   0   47.90    3.09
  10  -6   0   44.68    3.09
 -10  -6   0   40.60    2.65
  10   6   0   45.16    2.67
  10   6   0   42.76    2.79
 -10  -6   0   51.85    2.85
  10  -6   0   42.14    2.81
  10  -6   1  437.83    8.81
 -10   6  -1  411.50    8.60
 -10  -6  -1  448.89    8.39
  10   6   1  438.12    8.19
  10   6   1  428.87    8.50
 -10  -6  -1  435.46    8.33
  10  -6   1  407.91    7.65
  10  -6   2    3.81    2.00
  10  -6   2    5.63    2.45
 -10  -6  -2    0.88    2.03
  10   6   2    3.81    2.35
 -10   6  -2    3.61    2.18
  10   6   2    1.57    2.02
 -10  -6  -2    0.76    2.05
 -10   6  -2   -1.43    3.97
  10  -8  -4    7.85    2.11
 -10   8   4    8.11    1.79
  10  -8  -4   11.36    1.96
 -10   8   4    6.43    1.65
 -10   8   3   94.39    3.40
  10  -8  -3   86.37    4.24
  10  -8  -3   99.06    3.39
 -10   8   3   93.60    3.38
  10  -8  -2    4.61    3.22
 -10   8   2    5.85    1.89
 -10  -8   2    6.56    0.86
 -10  -8   2    5.29    0.75
  10   8  -2    6.78    0.84
  10   8  -2    4.94    0.79
 -10   8   2    6.57    1.69
  10  -8  -2    5.28    1.44
 -10  -8   1   -0.20    1.21
 -10   8   1    0.42    1.63
 -10  -8   1   -0.02    1.41
  10  -8  -1   -1.24    3.52
  10   8  -1   -0.26    1.30
  10   8  -1    0.76    1.28
 -10   8   1    1.81    1.72
  10  -8  -1   -1.46    1.52
  10  -8   0  210.48    5.76
 -10  -8   0  249.64    5.67
  10   8   0  271.69    5.75
  10   8   0  253.49    5.75
 -10  -8   0  239.45    5.55
 -10   8   0  224.66    7.66
  10  -8   0  258.11    5.95
 -10   8   0  249.67    6.41
  10  -8   1  125.84    5.14
 -10   8  -1  119.88    5.01
 -10  -8  -1  111.82    4.61
 -10   8  -1   97.64    6.56
  10   8   1  106.84    4.50
  10   8   1  113.98    4.78
 -10  -8  -1  109.54    4.54
  10  -8   1  111.01    4.37
  10  -8   2   19.39    2.91
 -10   8  -2   23.02    3.03
 -10  -8  -2   23.45    2.86
  10   8   2   18.43    2.66
  10   8   2   18.72    2.70
 -10  -8  -2   20.16    2.78
  10  -8   2   21.37    2.45
  10 -10  -4    2.02    1.92
  10 -10  -4    2.40    1.59
 -10  10   4   -1.11    1.55
 -10  10   4   -0.14    1.53
  10 -10  -3  144.71    5.48
  10 -10  -3  144.43    4.23
 -10  10   3  150.31    4.39
 -10 -10   2   15.63    1.28
  10  10  -2   11.25    1.15
 -10 -10   2   11.10    1.02
  10  10  -2   11.70    0.94
  10 -10  -2    9.12    1.57
 -10  10   2    9.25    1.78
  10 -10  -2   13.77    4.28
 -10  10   2   10.25    2.30
 -10  10   1    4.36    1.93
 -10 -10   1   10.43    1.84
  10  10  -1    9.40    1.62
 -10  10   1    6.90    1.88
  10  10  -1   10.55    1.56
  10 -10  -1    4.73    3.76
  10 -10  -1   10.84    1.80
 -10 -10   1   12.91    1.70
 -10  10   0   10.17    2.15
 -10 -10   0    6.61    1.78
  10  10   0    7.29    1.99
 -10  10   0    4.56    2.05
  10  10   0    7.13    1.81
  10 -10   0   12.47    4.29
 -10 -10   0    9.63    1.84
  10 -10   0   11.83    1.85
 -10  10  -1   83.35    4.40
  10 -10   1   74.28    4.34
 -10 -10  -1   73.76    4.12
  10  10   1   85.26    4.29
  10  10   1   81.19    4.26
 -10 -10  -1   78.11    4.06
  10 -10   1   73.58    3.87
  10 -10   2    0.55    1.93
 -10 -10  -2   -0.98    2.15
 -10  10  -2    3.39    4.14
  10  10   2   -0.55    2.05
  10  10   2    0.68    2.04
 -10 -10  -2    1.89    2.21
  10 -12  -3   16.66    2.78
 -10  12   3   20.31    2.26
  10 -12  -3   17.75    2.14
 -10  12   3   19.82    2.25
 -10 -12   2  113.24    3.04
  10  12  -2  103.50    2.96
 -10 -12   2  112.72    2.59
  10  12  -2  100.31    2.38
  10 -12  -2   99.23    3.84
 -10  12   2   83.93    3.89
  10 -12  -2   79.42    6.32
 -10  12   2  104.31    4.62
 -10 -12   1   31.90    2.06
 -10  12   1   33.37    2.98
 -10 -12   1   39.24    2.60
  10 -12  -1   27.43    4.89
  10  12  -1   35.81    2.37
  10  12  -1   35.61    2.18
  10 -12  -1   28.15    2.40
 -10  12   1   28.12    2.90
 -10 -12   0 2677.53   19.11
  10  12   0 2615.18   18.45
  10  12   0 2663.40   18.95
 -10  12   0 2498.99   21.99
  10 -12   0 2504.95   18.31
 -10 -12   0 2577.81   18.24
 -10  12   0 2460.69   20.58
  10 -12   1   -1.58    1.99
 -10 -12  -1    0.58    1.76
 -10  12  -1   -2.79    2.07
 -10 -12  -1    1.00    1.86
  10  12   1    0.78    1.94
 -10  12  -1    3.36    4.41
  10  12   1   -0.17    1.99
  10 -12   1    0.82    2.74
 -10 -14   2   11.70    1.66
  10 -14  -2   13.02    4.94
 -10 -14   2   10.12    1.34
  10 -14  -2    7.68    1.73
 -10  14   2    9.88    2.13
 -10  14   2   12.28    3.09
  10 -14  -1   20.48    4.87
 -10 -14   1   24.54    1.97
 -10 -14   1   26.48    2.49
  10  14  -1   25.03    2.00
  10  14  -1   20.98    2.25
  10 -14  -1   21.89    2.26
 -10  14   1   20.13    2.81
 -10  14   1   19.58    2.61
 -10 -14   0   95.72    4.07
 -10  14   0   58.40    4.10
  10  14   0   71.74    3.51
  10  14   0   80.29    3.93
  10 -14   0   61.36    6.07
  10 -14   0   86.88    4.01
 -10  14   0   70.99    4.14
 -10 -14   0   86.31    3.73
  11  -1  -4   91.06    2.59
 -11  -1   4   88.36    2.07
 -11   1   4   96.02    2.64
  11  -1  -4   93.51    3.84
 -11  -1   4   89.50    2.01
 -11   1   4   97.65    2.64
 -11  -1   3    1.66    0.74
  11   1  -3    0.15    0.88
 -11   1   3    2.13    1.20
 -11   1   3    0.09    1.08
 -11  -1   3    0.13    0.84
  11  -1  -3    2.01    2.33
  11   1  -3    1.39    0.72
  11  -1  -3   -1.25    0.93
  11  -1  -2   64.41    2.75
 -11   1   2   71.50    2.83
  11   1  -2   63.75    2.63
 -11  -1   2   70.10    2.50
 -11   1   2   68.77    2.62
 -11  -1   2   67.70    2.69
  11  -1  -2   63.96    2.21
  11   1  -2   63.22    2.02
  11  -1  -1    1.36    1.50
  11   1  -1    1.79    1.31
  11  -1  -1   -0.70    1.58
  11   1  -1   -1.65    1.55
 -11   1   1   -0.99    1.56
 -11  -1   1    0.82    1.46
 -11  -1   1    0.45    2.68
 -11   1   1    0.94    2.77
  11  -1   0  454.39    8.36
  11   1   0  475.46    8.27
 -11   1   0  469.44    8.56
 -11  -1   0  476.50    8.19
  11  -1   0  457.89    7.31
  11   1   0  442.71    7.07
 -11   1  -1    0.62    1.64
 -11  -1  -1    3.31    1.78
  11  -1   1    0.92    1.74
  11  -1   1   -1.60    2.10
  11   1   1    1.75    1.64
  11   1   1    1.75    2.27
 -11   1  -1   -1.68    2.01
 -11  -1  -1    6.37    2.27
  11  -1   2   84.02    4.23
 -11   1  -2   96.88    4.40
 -11  -1  -2   94.19    4.43
  11   1   2   86.70    4.34
  11  -1   2   84.23    4.80
  11   1   2   83.43    4.95
 -11   1  -2   78.94    4.69
 -11  -1  -2   79.96    4.69
  11  -3  -4    1.04    1.82
  11  -3  -4    4.91    1.41
 -11   3   4    3.38    1.22
 -11   3   4    1.77    1.22
  11  -3  -3   78.69    2.43
 -11   3   3   77.88    2.81
  11  -3  -2    2.83    1.40
 -11   3   2    4.53    1.44
 -11   3   2    4.89    1.46
  11   3  -2    3.64    1.25
 -11  -3   2    3.29    1.15
 -11  -3   2    5.24    2.12
  11  -3  -2    2.03    1.19
  11   3  -2    5.43    1.33
  11  -3  -1   16.75    2.18
 -11  -3   1    9.73    2.88
 -11   3   1   11.47    1.87
  11   3  -1   12.26    1.81
 -11  -3   1   14.12    1.83
 -11   3   1   11.20    3.61
  11  -3  -1   12.48    2.25
  11   3  -1   12.74    1.61
  11  -3   0    1.87    1.64
 -11  -3   0    0.52    1.49
  11  -3   0   -0.22    1.81
  11   3   0    1.56    1.53
  11   3   0    2.41    1.86
 -11   3   0   -0.26    1.88
 -11   3   0   -0.59    3.41
 -11  -3   0    0.39    1.76
 -11   3  -1  103.18    6.49
 -11  -3  -1   95.47    3.97
  11   3   1   94.13    4.06
  11  -3   1  101.66    4.74
  11   3   1  104.67    4.75
 -11   3  -1  104.69    4.66
 -11  -3  -1  107.80    4.62
  11  -3   1  100.63    4.26
 -11   3  -2   79.05    3.93
 -11  -3  -2   82.93    4.14
  11  -3   2   67.04    4.38
  11   3   2   69.83    4.01
  11   3   2   69.45    4.59
 -11   3  -2   75.47    4.45
 -11  -3  -2   80.41    4.57
  11  -3   2   70.83    3.87
  11  -5  -4    5.56    2.03
  11  -5  -4    4.48    1.47
 -11   5   4    5.42    1.58
 -11   5   4    6.74    1.46
  11  -5  -3  660.56   11.19
 -11   5   3  734.62    8.01
  11  -5  -3  678.42    7.31
 -11   5   3  727.26    8.17
 -11   5   2   25.29    2.10
 -11  -5   2   33.97    2.25
  11   5  -2   24.92    1.46
 -11  -5   2   28.92    1.58
  11  -5  -2   29.12    1.98
  11   5  -2   25.64    1.30
  11  -5  -2   30.05    4.16
 -11   5   2   32.14    2.34
  11  -5  -1    1.59    1.66
 -11  -5   1    3.09    1.30
 -11   5   1    4.30    1.87
  11   5  -1    2.69    1.28
  11   5  -1    4.27    1.55
 -11   5   1    1.29    1.76
 -11  -5   1    5.34    1.64
  11  -5  -1    1.33    1.22
  11  -5   0  107.14    4.48
 -11   5   0  103.76    5.63
 -11   5   0   99.41    4.26
  11   5   0  100.31    3.82
  11   5   0   98.65    3.92
 -11  -5   0   95.50    3.82
  11  -5   0  101.80    3.81
  11  -5   1  805.00   12.34
 -11  -5  -1  796.68   11.09
 -11   5  -1  738.06   11.86
  11   5   1  818.98   11.03
  11   5   1  867.53   12.08
 -11  -5  -1  827.24   11.71
 -11   5  -1  782.98   15.54
  11  -5   1  752.50   10.47
 -11   7   4   38.62    2.50
  11  -7  -4   35.37    3.04
  11  -7  -4   35.29    2.33
 -11   7   4   41.37    2.54
 -11   7   3  200.37    4.65
  11  -7  -3  203.03    4.46
 -11   7   3  213.06    5.18
  11  -7  -3  213.63    7.83
  11   7  -2   22.34    1.35
  11  -7  -2   28.12    1.97
 -11  -7   2   20.25    1.27
 -11   7   2   23.87    2.26
 -11   7   2   20.58    2.16
  11   7  -2   25.73    1.29
 -11  -7   1   63.93    2.55
  11   7  -1   56.54    2.57
  11   7  -1   54.89    2.73
 -11   7   1   53.67    3.37
 -11  -7   1   60.86    2.72
  11  -7  -1   60.63    2.90
 -11   7   1   62.93    3.29
  11  -7   0   13.77    2.35
 -11  -7   0    9.56    1.92
  11   7   0    8.04    1.84
 -11   7   0    7.07    2.09
  11   7   0    7.39    1.91
 -11  -7   0    8.60    1.96
 -11   7   0   10.64    4.65
  11  -7   0    6.36    2.34
  11  -7   1  302.27    7.71
 -11   7  -1  302.80    7.82
 -11  -7  -1  311.76    7.41
  11   7   1  311.96    7.50
  11   7   1  313.01    7.49
 -11   7  -1  328.43   10.63
 -11  -7  -1  284.27    7.30
  11  -7   1  292.51    6.93
 -11   9   3   12.96    1.85
  11  -9  -3    8.41    4.07
  11  -9  -3   15.44    1.66
 -11   9   3   11.19    2.61
 -11  -9   2   15.29    1.18
 -11  -9   2   18.01    1.20
  11  -9  -2    9.70    3.87
  11  -9  -2   14.94    1.88
 -11   9   2    8.82    1.95
 -11   9   2   16.09    2.20
 -11  -9   1   52.29    2.66
  11   9  -1   51.33    2.68
 -11   9   1   47.63    3.36
  11   9  -1   42.40    2.47
  11  -9  -1   49.89    3.01
 -11  -9   1   40.03    2.30
  11  -9  -1   59.56    5.75
 -11   9   1   54.59    3.45
 -11  -9   0    7.04    1.83
  11  -9   0   12.34    2.22
 -11  -9   0    6.81    1.96
 -11   9   0    7.44    2.26
  11   9   0    9.02    1.91
  11   9   0    6.49    1.85
 -11   9   0   10.97    3.60
  11  -9   0    6.45    2.30
  11  -9   1   38.27    3.42
 -11   9  -1   41.41    3.49
 -11  -9  -1   29.43    2.99
  11   9   1   31.65    2.95
  11   9   1   30.31    3.20
 -11  -9  -1   39.65    3.31
  11  -9   1   33.56    3.00
 -11   9  -1   36.42    4.97
  11 -11  -2  179.30    7.87
  11 -11  -2  174.57    4.69
 -11  11   2  186.38    5.33
  11 -11  -1    3.99    3.70
 -11  11   1    1.30    2.04
 -11 -11   1    1.16    1.43
 -11  11   1    1.00    1.85
 -11 -11   1    0.34    1.34
  11  11  -1    1.64    1.45
  11  11  -1    0.34    1.59
  11 -11  -1    0.92    1.55
 -11 -11   0  446.43    8.09
  11  11   0  453.30    8.04
  11  11   0  405.03    7.66
 -11  11   0  407.76    9.32
  11 -11   0  413.09    7.68
 -11 -11   0  453.30    7.82
 -11  11   0  400.34    8.60
 -12   0   3   99.60    2.87
 -12   0   3  107.05    2.59
 -12   0   2 2060.47   13.67
 -12   0   2 2043.51   13.50
  12   0  -2 2037.45   11.43
  12   0  -1   15.66    2.29
 -12   0   1   13.83    2.22
  12   0  -1   18.70    2.02
  12   0   0    4.12    1.77
  12   0   0    2.57    2.05
 -12   0   0    2.11    1.85
 -12   0   0    1.37    3.27
 -12   2   3    2.20    1.33
 -12   2   3    1.47    1.11
  12  -2  -3    0.65    1.01
  12  -2  -2   59.23    3.08
 -12   2   2   67.28    3.17
  12   2  -2   39.11    2.26
 -12   2   2   47.18    2.52
 -12  -2   2   47.00    2.37
 -12  -2   2   46.41    2.52
  12  -2  -2   61.46    2.43
  12   2  -2   48.17    1.87
  12  -2  -1    4.07    1.89
  12   2  -1    4.80    1.40
  12  -2  -1    1.68    1.56
  12   2  -1    5.70    1.95
 -12   2   1    7.74    1.81
 -12  -2   1    4.28    1.76
 -12   2   1    5.86    3.33
 -12  -2   1    7.43    2.83
  12  -2   0    3.34    1.62
 -12  -2   0   -0.79    1.51
  12   2   0   -1.39    1.67
  12  -2   0    3.60    2.10
  12   2   0   -1.04    2.02
 -12   2   0    2.97    1.98
 -12  -2   0    2.06    1.86
 -12   2   0   -2.22    3.35
  12  -4  -3    7.01    2.91
 -12   4   3    2.18    1.30
  12  -4  -3    0.33    1.23
 -12   4   3    5.84    1.74
  12  -4  -2   42.36    2.61
 -12   4   2   44.01    2.59
 -12  -4   2   42.09    2.08
  12  -4  -2   47.00    2.40
 -12   4   2   39.27    2.79
  12  -4  -1   21.95    2.45
 -12   4   1   15.67    2.29
  12   4  -1   16.56    2.13
 -12  -4   1   23.25    3.29
 -12  -4   1   22.44    2.13
 -12   4   1   16.94    3.46
  12  -4  -1   20.89    2.41
  12   4  -1   20.51    1.85
  12   4   0  174.69    4.82
 -12  -4   0  188.16    4.83
  12  -4   0  180.27    5.54
 -12   4   0  179.15    5.78
 -12   4   0  185.17    7.58
  12   4   0  188.14    5.57
 -12  -4   0  198.31    5.62
  12  -4   0  179.70    5.14
 -12   6   2   21.04    2.17
  12  -6  -2   17.89    4.03
  12  -6  -2   24.14    2.02
 -12   6   2   25.68    2.44
 -12   6   1  197.04    5.68
  12   6  -1  227.27    4.63
  12  -6  -1  201.37    5.79
 -12  -6   1  245.83    4.75
  12   6  -1  216.90    4.99
 -12   6   1  192.59    6.29
 -12  -6   1  227.44    5.16
  12  -6  -1  216.15    5.10
  12  -6   0    1.01    2.08
  12  -6   0    6.21    2.15
 -12  -6   0    6.70    1.76
 -12   6   0    3.08    2.04
  12   6   0    2.99    1.63
  12   6   0    5.21    2.02
 -12  -6   0    2.38    1.73
 -12   6   0    5.34    3.90
   0   0   0    0.00    0.00
;
_shelx_hkl_checksum   72026

_publcif_info_exptl_table_max_cols 4
_publcif_info_exptl_table_use_headnotes n


data_II

_audit_update_record
;
2020-03-28 # Formatted by publCIF

;
_publcif_datablock.id '{82cdc6a0-4bfb-431e-8531-27e7756609dc}'

_publ_section_exptl_refinement
;
(type here to add)
;

_publ_section_exptl_prep
;
(type here to add)
;

_publ_manuscript_text
;
(type here to add)
;
 
_audit_creation_method            'SHELXL-2014/7'
_shelx_SHELXL_version_number      '2014/7'
_chemical_name_systematic         ?
_chemical_name_common             ?
_chemical_melting_point           ?
_chemical_formula_moiety          ?
_chemical_formula_sum
 'Al0.22 H2 Ca0.17 Fe5.30 Mg1.31 O24 Si8' 
_chemical_formula_weight          951.39

loop_
 _atom_type_symbol
 _atom_type_description
 _atom_type_scat_dispersion_real
 _atom_type_scat_dispersion_imag
 _atom_type_scat_source
 'O'  'O'  -0.0009   0.0009
 'International Tables Vol C Tables 4.2.6.8 and 6.1.1.4'
 'Si'  'Si'   0.0102   0.0123
 'International Tables Vol C Tables 4.2.6.8 and 6.1.1.4'
 'Fe'  'Fe'   0.1190   0.1737
 'International Tables Vol C Tables 4.2.6.8 and 6.1.1.4'
 'Mg'  'Mg'   0.0041   0.0061
 'International Tables Vol C Tables 4.2.6.8 and 6.1.1.4'
 'Al'  'Al'   0.0073   0.0088
 'International Tables Vol C Tables 4.2.6.8 and 6.1.1.4'
 'Ca'  'Ca'   0.0502   0.0583
 'International Tables Vol C Tables 4.2.6.8 and 6.1.1.4'
 'H'  'H'   0.0000   0.0000
 'International Tables Vol C Tables 4.2.6.8 and 6.1.1.4'
 
_space_group_crystal_system       monoclinic
_space_group_IT_number            12
_space_group_name_H-M_alt         'C 2/m'
_space_group_name_Hall            '-C 2y'
 
_shelx_space_group_comment
;
The symmetry employed for this shelxl refinement is uniquely defined
by the following loop, which should always be used as a source of
symmetry information in preference to the above space-group names.
They are only intended as comments.
;
 
loop_
 _space_group_symop_operation_xyz
 'x, y, z'
 '-x, y, -z'
 'x+1/2, y+1/2, z'
 '-x+1/2, y+1/2, -z'
 '-x, -y, -z'
 'x, -y, z'
 '-x+1/2, -y+1/2, -z'
 'x+1/2, -y+1/2, z'
 
_cell_length_a                    9.5343(2)
_cell_length_b                    18.2210(4)
_cell_length_c                    5.3202(2)
_cell_angle_alpha                 90
_cell_angle_beta                  101.846(3)
_cell_angle_gamma                 90
_cell_volume                      904.57(4)
_cell_formula_units_Z             2
_cell_measurement_temperature     293(2)
_cell_measurement_reflns_used     966
_cell_measurement_theta_min       1.72
_cell_measurement_theta_max       14.785
 
_exptl_crystal_description        'needle'
_exptl_crystal_colour             'pale green'
_exptl_crystal_density_meas       ?
_exptl_crystal_density_method     ?
_exptl_crystal_density_diffrn     3.493          
_exptl_crystal_F_000              931.6
_exptl_transmission_factor_min    0.85
_exptl_transmission_factor_max    1.00
_exptl_crystal_size_max           0.001
_exptl_crystal_size_mid           0.001
_exptl_crystal_size_min           0.001
_exptl_absorpt_coefficient_mu     0.495
_shelx_estimated_absorpt_T_min    1.000
_shelx_estimated_absorpt_T_max    1.000
_exptl_absorpt_correction_type    multi-scan
_exptl_absorpt_correction_T_min   ?
_exptl_absorpt_correction_T_max   ?
_exptl_absorpt_process_details    'SCALE3 ABSPACK; Oxford Diffraction, (2006)'
_diffrn_ambient_temperature       293(2)
_diffrn_radiation_wavelength      0.30911
_diffrn_radiation_type            synchrotron
_diffrn_source                    synchrotron
_diffrn_radiation_probe           x-ray
_diffrn_measurement_device_type   'ID11 diffractometer'
_diffrn_measurement_method        'phi scan'
_diffrn_detector_area_resol_mean  ?
_diffrn_reflns_number             6629
_diffrn_standards_number          1090  
_diffrn_reflns_av_unetI/netI      0.0183
_diffrn_reflns_av_R_equivalents   0.0473
_diffrn_reflns_limit_h_min        -12
_diffrn_reflns_limit_h_max        12
_diffrn_reflns_limit_k_min        -24
_diffrn_reflns_limit_k_max        24
_diffrn_reflns_limit_l_min        -7
_diffrn_reflns_limit_l_max        7
_diffrn_reflns_theta_min          1.701
_diffrn_reflns_theta_max          11.889
_diffrn_reflns_theta_full         10.688
_diffrn_measured_fraction_theta_max   0.941
_diffrn_measured_fraction_theta_full  0.936
_diffrn_reflns_Laue_measured_fraction_max    0.941
_diffrn_reflns_Laue_measured_fraction_full   0.95
_diffrn_reflns_point_group_measured_fraction_max   0.941
_diffrn_reflns_point_group_measured_fraction_full  0.95
_diffrn_standards_interval_time    0.0
_reflns_number_total              1090
_reflns_number_gt                 1044
_reflns_threshold_expression      'I > 2\s(I)'
_reflns_Friedel_coverage          0.000
_reflns_Friedel_fraction_max      .
_reflns_Friedel_fraction_full     .
 
_reflns_special_details
;
 Reflections were merged by SHELXL according to the crystal
 class for the calculation of statistics and refinement.
 
 _reflns_Friedel_fraction is defined as the number of unique
 Friedel pairs measured divided by the number that would be
 possible theoretically, ignoring centric projections and
 systematic absences.
;
 
_computing_data_collection        ?
_computing_cell_refinement        ?
_computing_data_reduction         ?
_computing_structure_solution     ?
_computing_structure_refinement 'SHELXL-2014/7 (Sheldrick, 2014)'
_computing_molecular_graphics     ?
_computing_publication_material   ?
_refine_special_details           ?
_refine_ls_structure_factor_coef  Fsqd
_refine_ls_matrix_type            full
_refine_ls_weighting_scheme       calc
_refine_ls_weighting_details
'w=1/[\s^2^(Fo^2^)+(0.0301P)^2^+27.1117P] where P=(Fo^2^+2Fc^2^)/3'
_atom_sites_solution_primary      ?
_atom_sites_solution_secondary    ?
_atom_sites_solution_hydrogens    difmap
_refine_ls_hydrogen_treatment     refxyz
_refine_ls_extinction_method      none
_refine_ls_extinction_coef        .
_refine_ls_number_reflns          1090
_refine_ls_number_parameters      105
_refine_ls_number_restraints      4
_refine_ls_R_factor_all           0.0558
_refine_ls_R_factor_gt            0.0536
_refine_ls_wR_factor_ref          0.1353
_refine_ls_wR_factor_gt           0.1343
_refine_ls_goodness_of_fit_ref    1.232
_refine_ls_restrained_S_all       1.230
_refine_ls_shift/su_max           0.000
_refine_ls_shift/su_mean          0.000
 
loop_
 _atom_site_label
 _atom_site_type_symbol
 _atom_site_fract_x
 _atom_site_fract_y
 _atom_site_fract_z
 _atom_site_U_iso_or_equiv
 _atom_site_adp_type
 _atom_site_occupancy
 _atom_site_site_symmetry_order  
 _atom_site_calc_flag
 _atom_site_refinement_flags_posn
 _atom_site_refinement_flags_adp
 _atom_site_refinement_flags_occupancy
 _atom_site_disorder_assembly
 _atom_site_disorder_group
Fe1 Fe 0.0000 0.08522(7) 0.5000 0.0105(5) Uani 0.744(13) 2 d S T P . .
Mg1 Mg 0.0000 0.08522(7) 0.5000 0.0105(5) Uani 0.256(13) 2 d S T P . .
Fe2 Fe 0.0000 0.17901(8) 0.0000 0.0091(5) Uani 0.600(13) 2 d S T P . .
Mg2 Mg 0.0000 0.17901(8) 0.0000 0.0091(5) Uani 0.400(13) 2 d S T P . .
Fe3 Fe 0.0000 0.0000 0.0000 0.0117(6) Uani 0.785(19) 4 d S T P . .
Al3 Al 0.0000 0.0000 0.0000 0.0117(6) Uani 0.215(19) 4 d S T P . .
Fe4 Fe 0.0000 0.25857(7) 0.5000 0.0128(4) Uani 0.914(19) 2 d S T P . .
Ca4 Ca 0.0000 0.25857(7) 0.5000 0.0128(4) Uani 0.086(19) 2 d S T P . .
Si1 Si 0.28718(17) 0.08369(8) 0.2701(3) 0.0081(4) Uani 1 1 d . . . . .
Si2 Si 0.29777(17) 0.16759(8) 0.7760(3) 0.0085(4) Uani 1 1 d . . . . .
O1 O 0.1149(4) 0.0878(2) 0.2083(8) 0.0112(8) Uani 1 1 d . . . . .
O2 O 0.1251(4) 0.1725(2) 0.7137(8) 0.0121(8) Uani 1 1 d . . . . .
O3 O 0.1098(8) 0.0000 0.7072(12) 0.0172(13) Uani 1 2 d S T P . .
H3 H 0.203(14) 0.0000 0.77(2) 0.021 Uiso 1 2 d S U P . .
O4 O 0.3815(5) 0.2436(2) 0.7696(8) 0.0130(8) Uani 1 1 d . . . . .
O5 O 0.3499(4) 0.1285(2) 0.0553(8) 0.0119(8) Uani 1 1 d . . . . .
O6 O 0.3503(5) 0.1204(2) 0.5488(8) 0.0140(9) Uani 1 1 d . . . . .
O7 O 0.3405(6) 0.0000 0.2742(12) 0.0142(12) Uani 1 2 d S T P . .
 
loop_
 _atom_site_aniso_label
 _atom_site_aniso_U_11
 _atom_site_aniso_U_22
 _atom_site_aniso_U_33
 _atom_site_aniso_U_23
 _atom_site_aniso_U_13
 _atom_site_aniso_U_12
Fe1 0.0132(8) 0.0099(7) 0.0098(7) 0.000 0.0059(5) 0.000
Mg1 0.0132(8) 0.0099(7) 0.0098(7) 0.000 0.0059(5) 0.000
Fe2 0.0112(8) 0.0073(8) 0.0097(8) 0.000 0.0040(5) 0.000
Mg2 0.0112(8) 0.0073(8) 0.0097(8) 0.000 0.0040(5) 0.000
Fe3 0.0158(11) 0.0081(10) 0.0106(10) 0.000 0.0017(7) 0.000
Al3 0.0158(11) 0.0081(10) 0.0106(10) 0.000 0.0017(7) 0.000
Fe4 0.0134(6) 0.0146(6) 0.0120(6) 0.000 0.0063(4) 0.000
Ca4 0.0134(6) 0.0146(6) 0.0120(6) 0.000 0.0063(4) 0.000
Si1 0.0087(7) 0.0066(7) 0.0096(7) -0.0002(5) 0.0032(5) -0.0014(5)
Si2 0.0097(7) 0.0075(7) 0.0089(7) 0.0002(5) 0.0035(5) -0.0011(5)
O1 0.0108(19) 0.012(2) 0.0117(19) 0.0009(14) 0.0047(15) 0.0013(15)
O2 0.0090(18) 0.016(2) 0.0122(19) 0.0012(15) 0.0046(15) -0.0004(16)
O3 0.021(3) 0.016(3) 0.016(3) 0.000 0.007(2) 0.000
O4 0.018(2) 0.0084(19) 0.0136(19) 0.0002(15) 0.0051(15) -0.0040(16)
O5 0.012(2) 0.0125(19) 0.0121(18) 0.0050(15) 0.0044(14) -0.0009(15)
O6 0.012(2) 0.018(2) 0.0127(19) -0.0056(16) 0.0029(15) -0.0002(16)
O7 0.010(3) 0.010(3) 0.023(3) 0.000 0.004(2) 0.000
 
_geom_special_details
;
 All esds (except the esd in the dihedral angle between two l.s. planes)
 are estimated using the full covariance matrix.  The cell esds are taken
 into account individually in the estimation of esds in distances, angles
 and torsion angles; correlations between esds in cell parameters are only
 used when they are defined by crystal symmetry.  An approximate (isotropic)
 treatment of cell esds is used for estimating esds involving l.s. planes.
;
 
loop_
 _geom_bond_atom_site_label_1
 _geom_bond_atom_site_label_2
 _geom_bond_distance
 _geom_bond_site_symmetry_2
 _geom_bond_publ_flag
Fe1 O3 2.061(5) 5_556 ?
Fe1 O3 2.061(5) . ?
Fe1 O1 2.076(4) . ?
Fe1 O1 2.076(4) 2_556 ?
Fe1 O2 2.165(4) . ?
Fe1 O2 2.165(4) 2_556 ?
Fe1 Mg1 3.106(3) 5_556 ?
Fe1 Mg2 3.1617(11) 1_556 ?
Fe2 O4 2.049(4) 7_556 ?
Fe2 O4 2.049(4) 8_454 ?
Fe2 O2 2.122(4) 2_556 ?
Fe2 O2 2.122(4) 1_554 ?
Fe2 O1 2.165(4) 2 ?
Fe2 O1 2.165(4) . ?
Fe2 Ca4 3.0295(9) 1_554 ?
Fe2 Mg1 3.1617(11) 1_554 ?
Fe3 O3 2.047(6) 5_556 ?
Fe3 O3 2.047(6) 1_554 ?
Fe3 O1 2.119(4) . ?
Fe3 O1 2.119(4) 5 ?
Fe3 O1 2.119(4) 6 ?
Fe3 O1 2.119(4) 2 ?
Fe3 Mg1 3.0802(7) 5 ?
Fe3 Mg1 3.0802(7) 1_554 ?
Fe3 Mg1 3.0802(7) 5_556 ?
Fe3 Mg2 3.2617(15) 5 ?
Fe4 O4 2.000(4) 8_455 ?
Fe4 O4 2.000(4) 7_556 ?
Fe4 O2 2.149(4) 2_556 ?
Fe4 O2 2.149(4) . ?
Fe4 Mg2 3.0295(9) 1_556 ?
Si1 O7 1.606(2) . ?
Si1 O1 1.610(4) . ?
Si1 O5 1.616(4) . ?
Si1 O6 1.625(4) . ?
Si1 Ca4 3.5852(18) 7_556 ?
Si2 O4 1.603(4) . ?
Si2 O2 1.614(4) . ?
Si2 O5 1.631(4) 1_556 ?
Si2 O6 1.643(4) . ?
Si2 Ca4 2.9741(16) 7_556 ?
O2 Mg2 2.122(4) 1_556 ?
O2 Fe2 2.122(4) 1_556 ?
O3 Al3 2.047(6) 1_556 ?
O3 Fe3 2.047(6) 1_556 ?
O3 Fe1 2.061(5) 5_556 ?
O3 Mg1 2.061(5) 5_556 ?
O3 H3 0.89(13) . ?
O4 Ca4 2.000(4) 7_556 ?
O4 Fe4 2.000(4) 7_556 ?
O4 Fe2 2.049(4) 7_556 ?
O4 Mg2 2.049(4) 7_556 ?
O5 Si2 1.631(4) 1_554 ?
O6 Ca4 2.667(5) 7_556 ?
O7 Si1 1.606(2) 6 ?
 
loop_
 _geom_angle_atom_site_label_1
 _geom_angle_atom_site_label_2
 _geom_angle_atom_site_label_3
 _geom_angle
 _geom_angle_site_symmetry_1
 _geom_angle_site_symmetry_3
 _geom_angle_publ_flag
O3 Fe1 O3 82.2(3) 5_556 . ?
O3 Fe1 O1 84.6(2) 5_556 . ?
O3 Fe1 O1 97.4(2) . . ?
O3 Fe1 O1 97.4(2) 5_556 2_556 ?
O3 Fe1 O1 84.6(2) . 2_556 ?
O1 Fe1 O1 177.4(2) . 2_556 ?
O3 Fe1 O2 177.2(2) 5_556 . ?
O3 Fe1 O2 96.20(19) . . ?
O1 Fe1 O2 93.31(16) . . ?
O1 Fe1 O2 84.75(15) 2_556 . ?
O3 Fe1 O2 96.20(19) 5_556 2_556 ?
O3 Fe1 O2 177.2(2) . 2_556 ?
O1 Fe1 O2 84.76(15) . 2_556 ?
O1 Fe1 O2 93.30(16) 2_556 2_556 ?
O2 Fe1 O2 85.5(2) . 2_556 ?
O3 Fe1 Mg1 41.12(15) 5_556 5_556 ?
O3 Fe1 Mg1 41.12(15) . 5_556 ?
O1 Fe1 Mg1 91.32(12) . 5_556 ?
O1 Fe1 Mg1 91.32(12) 2_556 5_556 ?
O2 Fe1 Mg1 137.27(11) . 5_556 ?
O2 Fe1 Mg1 137.27(11) 2_556 5_556 ?
O3 Fe1 Mg2 140.31(18) 5_556 1_556 ?
O3 Fe1 Mg2 92.57(15) . 1_556 ?
O1 Fe1 Mg2 135.06(12) . 1_556 ?
O1 Fe1 Mg2 42.89(12) 2_556 1_556 ?
O2 Fe1 Mg2 41.94(10) . 1_556 ?
O2 Fe1 Mg2 87.12(11) 2_556 1_556 ?
Mg1 Fe1 Mg2 122.72(3) 5_556 1_556 ?
O4 Fe2 O4 93.0(2) 7_556 8_454 ?
O4 Fe2 O2 86.06(16) 7_556 2_556 ?
O4 Fe2 O2 98.38(16) 8_454 2_556 ?
O4 Fe2 O2 98.38(16) 7_556 1_554 ?
O4 Fe2 O2 86.06(16) 8_454 1_554 ?
O2 Fe2 O2 173.6(2) 2_556 1_554 ?
O4 Fe2 O1 173.16(17) 7_556 2 ?
O4 Fe2 O1 93.61(16) 8_454 2 ?
O2 Fe2 O1 91.41(16) 2_556 2 ?
O2 Fe2 O1 83.66(16) 1_554 2 ?
O4 Fe2 O1 93.61(16) 7_556 . ?
O4 Fe2 O1 173.16(17) 8_454 . ?
O2 Fe2 O1 83.66(16) 2_556 . ?
O2 Fe2 O1 91.41(16) 1_554 . ?
O1 Fe2 O1 79.8(2) 2 . ?
O4 Fe2 Ca4 95.54(12) 7_556 1_554 ?
O4 Fe2 Ca4 40.96(11) 8_454 1_554 ?
O2 Fe2 Ca4 139.32(12) 2_556 1_554 ?
O2 Fe2 Ca4 45.18(12) 1_554 1_554 ?
O1 Fe2 Ca4 90.52(11) 2 1_554 ?
O1 Fe2 Ca4 136.49(11) . 1_554 ?
O4 Fe2 Mg1 141.26(12) 7_556 1_554 ?
O4 Fe2 Mg1 87.93(11) 8_454 1_554 ?
O2 Fe2 Mg1 132.13(12) 2_556 1_554 ?
O2 Fe2 Mg1 43.01(12) 1_554 1_554 ?
O1 Fe2 Mg1 40.72(10) 2 1_554 ?
O1 Fe2 Mg1 85.90(11) . 1_554 ?
Ca4 Fe2 Mg1 61.31(3) 1_554 1_554 ?
O3 Fe3 O3 180.0(3) 5_556 1_554 ?
O3 Fe3 O1 83.81(17) 5_556 . ?
O3 Fe3 O1 96.19(17) 1_554 . ?
O3 Fe3 O1 96.19(17) 5_556 5 ?
O3 Fe3 O1 83.81(17) 1_554 5 ?
O1 Fe3 O1 180.0 . 5 ?
O3 Fe3 O1 83.81(17) 5_556 6 ?
O3 Fe3 O1 96.19(17) 1_554 6 ?
O1 Fe3 O1 98.1(2) . 6 ?
O1 Fe3 O1 81.9(2) 5 6 ?
O3 Fe3 O1 96.19(17) 5_556 2 ?
O3 Fe3 O1 83.81(17) 1_554 2 ?
O1 Fe3 O1 81.9(2) . 2 ?
O1 Fe3 O1 98.1(2) 5 2 ?
O1 Fe3 O1 180.0(3) 6 2 ?
O3 Fe3 Mg1 138.39(13) 5_556 5 ?
O3 Fe3 Mg1 41.61(13) 1_554 5 ?
O1 Fe3 Mg1 137.79(11) . 5 ?
O1 Fe3 Mg1 42.21(11) 5 5 ?
O1 Fe3 Mg1 88.81(11) 6 5 ?
O1 Fe3 Mg1 91.19(11) 2 5 ?
O3 Fe3 Mg1 138.39(13) 5_556 1_554 ?
O3 Fe3 Mg1 41.61(13) 1_554 1_554 ?
O1 Fe3 Mg1 88.81(11) . 1_554 ?
O1 Fe3 Mg1 91.19(11) 5 1_554 ?
O1 Fe3 Mg1 137.79(11) 6 1_554 ?
O1 Fe3 Mg1 42.21(11) 2 1_554 ?
Mg1 Fe3 Mg1 60.55(4) 5 1_554 ?
O3 Fe3 Mg1 41.61(13) 5_556 5_556 ?
O3 Fe3 Mg1 138.39(13) 1_554 5_556 ?
O1 Fe3 Mg1 91.19(11) . 5_556 ?
O1 Fe3 Mg1 88.81(11) 5 5_556 ?
O1 Fe3 Mg1 42.21(11) 6 5_556 ?
O1 Fe3 Mg1 137.79(11) 2 5_556 ?
Mg1 Fe3 Mg1 119.45(4) 5 5_556 ?
Mg1 Fe3 Mg1 180.00(4) 1_554 5_556 ?
O3 Fe3 Mg2 90.0 5_556 5 ?
O3 Fe3 Mg2 90.0 1_554 5 ?
O1 Fe3 Mg2 139.05(11) . 5 ?
O1 Fe3 Mg2 40.95(11) 5 5 ?
O1 Fe3 Mg2 40.95(11) 6 5 ?
O1 Fe3 Mg2 139.05(11) 2 5 ?
Mg1 Fe3 Mg2 59.73(2) 5 5 ?
Mg1 Fe3 Mg2 120.27(2) 1_554 5 ?
Mg1 Fe3 Mg2 59.73(2) 5_556 5 ?
O4 Fe4 O4 177.7(2) 8_455 7_556 ?
O4 Fe4 O2 91.78(16) 8_455 2_556 ?
O4 Fe4 O2 86.54(16) 7_556 2_556 ?
O4 Fe4 O2 86.54(16) 8_455 . ?
O4 Fe4 O2 91.78(16) 7_556 . ?
O2 Fe4 O2 86.3(2) 2_556 . ?
O4 Fe4 Mg2 42.17(12) 8_455 1_556 ?
O4 Fe4 Mg2 136.21(13) 7_556 1_556 ?
O2 Fe4 Mg2 90.88(12) 2_556 1_556 ?
O2 Fe4 Mg2 44.45(10) . 1_556 ?
O7 Si1 O1 110.7(3) . . ?
O7 Si1 O5 109.1(3) . . ?
O1 Si1 O5 110.0(2) . . ?
O7 Si1 O6 108.8(3) . . ?
O1 Si1 O6 109.8(2) . . ?
O5 Si1 O6 108.4(2) . . ?
O7 Si1 Ca4 126.9(2) . 7_556 ?
O1 Si1 Ca4 120.97(16) . 7_556 ?
O5 Si1 Ca4 64.55(16) . 7_556 ?
O6 Si1 Ca4 44.02(16) . 7_556 ?
O4 Si2 O2 116.1(2) . . ?
O4 Si2 O5 109.7(2) . 1_556 ?
O2 Si2 O5 108.6(2) . 1_556 ?
O4 Si2 O6 102.0(2) . . ?
O2 Si2 O6 109.3(2) . . ?
O5 Si2 O6 111.1(2) 1_556 . ?
O4 Si2 Ca4 38.96(15) . 7_556 ?
O2 Si2 Ca4 127.67(16) . 7_556 ?
O5 Si2 Ca4 122.69(16) 1_556 7_556 ?
O6 Si2 Ca4 63.05(16) . 7_556 ?
Si1 O1 Fe1 121.3(2) . . ?
Si1 O1 Fe3 117.9(2) . . ?
Fe1 O1 Fe3 94.49(17) . . ?
Si1 O1 Fe2 121.9(2) . . ?
Fe1 O1 Fe2 96.39(17) . . ?
Fe3 O1 Fe2 99.16(17) . . ?
Si2 O2 Mg2 123.8(2) . 1_556 ?
Si2 O2 Fe2 123.8(2) . 1_556 ?
Mg2 O2 Fe2 0.0 1_556 1_556 ?
Si2 O2 Fe4 125.5(2) . . ?
Mg2 O2 Fe4 90.37(16) 1_556 . ?
Fe2 O2 Fe4 90.37(16) 1_556 . ?
Si2 O2 Fe1 119.7(2) . . ?
Mg2 O2 Fe1 95.05(16) 1_556 . ?
Fe2 O2 Fe1 95.05(16) 1_556 . ?
Fe4 O2 Fe1 94.14(17) . . ?
Al3 O3 Fe3 0.0 1_556 1_556 ?
Al3 O3 Fe1 97.1(2) 1_556 . ?
Fe3 O3 Fe1 97.1(2) 1_556 . ?
Al3 O3 Fe1 97.1(2) 1_556 5_556 ?
Fe3 O3 Fe1 97.1(2) 1_556 5_556 ?
Fe1 O3 Fe1 97.8(3) . 5_556 ?
Al3 O3 Mg1 97.1(2) 1_556 5_556 ?
Fe3 O3 Mg1 97.1(2) 1_556 5_556 ?
Fe1 O3 Mg1 97.8 . 5_556 ?
Fe1 O3 Mg1 0.00(5) 5_556 5_556 ?
Al3 O3 H3 109(7) 1_556 . ?
Fe3 O3 H3 109(7) 1_556 . ?
Fe1 O3 H3 125(3) . . ?
Fe1 O3 H3 125(3) 5_556 . ?
Mg1 O3 H3 125(3) 5_556 . ?
Si2 O4 Ca4 110.8(2) . 7_556 ?
Si2 O4 Fe4 110.8(2) . 7_556 ?
Ca4 O4 Fe4 0.0 7_556 7_556 ?
Si2 O4 Fe2 143.0(2) . 7_556 ?
Ca4 O4 Fe2 96.86(18) 7_556 7_556 ?
Fe4 O4 Fe2 96.86(18) 7_556 7_556 ?
Si2 O4 Mg2 143.0(2) . 7_556 ?
Ca4 O4 Mg2 96.86(18) 7_556 7_556 ?
Fe4 O4 Mg2 96.86(18) 7_556 7_556 ?
Fe2 O4 Mg2 0.00(6) 7_556 7_556 ?
Si1 O5 Si2 141.0(3) . 1_554 ?
Si1 O6 Si2 140.8(3) . . ?
Si1 O6 Ca4 110.9(2) . 7_556 ?
Si2 O6 Ca4 83.66(18) . 7_556 ?
Si1 O7 Si1 143.4(4) . 6 ?
 
loop_
 _geom_torsion_atom_site_label_1
 _geom_torsion_atom_site_label_2
 _geom_torsion_atom_site_label_3
 _geom_torsion_atom_site_label_4
 _geom_torsion
 _geom_torsion_site_symmetry_1
 _geom_torsion_site_symmetry_2
 _geom_torsion_site_symmetry_3
 _geom_torsion_site_symmetry_4
 _geom_torsion_publ_flag
O7 Si1 O1 Fe1 89.9(3) . . . . ?
O5 Si1 O1 Fe1 -149.4(2) . . . . ?
O6 Si1 O1 Fe1 -30.3(3) . . . . ?
Ca4 Si1 O1 Fe1 -77.8(3) 7_556 . . . ?
O7 Si1 O1 Fe3 -25.3(4) . . . . ?
O5 Si1 O1 Fe3 95.4(3) . . . . ?
O6 Si1 O1 Fe3 -145.4(2) . . . . ?
Ca4 Si1 O1 Fe3 167.08(12) 7_556 . . . ?
O7 Si1 O1 Fe2 -148.0(3) . . . . ?
O5 Si1 O1 Fe2 -27.3(3) . . . . ?
O6 Si1 O1 Fe2 91.8(3) . . . . ?
Ca4 Si1 O1 Fe2 44.3(3) 7_556 . . . ?
O4 Si2 O2 Mg2 -96.0(3) . . . 1_556 ?
O5 Si2 O2 Mg2 28.0(4) 1_556 . . 1_556 ?
O6 Si2 O2 Mg2 149.4(3) . . . 1_556 ?
Ca4 Si2 O2 Mg2 -140.29(18) 7_556 . . 1_556 ?
O4 Si2 O2 Fe2 -96.0(3) . . . 1_556 ?
O5 Si2 O2 Fe2 28.0(4) 1_556 . . 1_556 ?
O6 Si2 O2 Fe2 149.4(3) . . . 1_556 ?
Ca4 Si2 O2 Fe2 -140.29(18) 7_556 . . 1_556 ?
O4 Si2 O2 Fe4 23.1(4) . . . . ?
O5 Si2 O2 Fe4 147.1(3) 1_556 . . . ?
O6 Si2 O2 Fe4 -91.5(3) . . . . ?
Ca4 Si2 O2 Fe4 -21.2(4) 7_556 . . . ?
O4 Si2 O2 Fe1 143.7(2) . . . . ?
O5 Si2 O2 Fe1 -92.2(3) 1_556 . . . ?
O6 Si2 O2 Fe1 29.1(3) . . . . ?
Ca4 Si2 O2 Fe1 99.5(2) 7_556 . . . ?
O2 Si2 O4 Ca4 -118.5(2) . . . 7_556 ?
O5 Si2 O4 Ca4 118.1(2) 1_556 . . 7_556 ?
O6 Si2 O4 Ca4 0.2(3) . . . 7_556 ?
O2 Si2 O4 Fe4 -118.5(2) . . . 7_556 ?
O5 Si2 O4 Fe4 118.1(2) 1_556 . . 7_556 ?
O6 Si2 O4 Fe4 0.2(3) . . . 7_556 ?
Ca4 Si2 O4 Fe4 0.000(1) 7_556 . . 7_556 ?
O2 Si2 O4 Fe2 105.9(4) . . . 7_556 ?
O5 Si2 O4 Fe2 -17.6(5) 1_556 . . 7_556 ?
O6 Si2 O4 Fe2 -135.4(4) . . . 7_556 ?
Ca4 Si2 O4 Fe2 -135.6(6) 7_556 . . 7_556 ?
O2 Si2 O4 Mg2 105.9(4) . . . 7_556 ?
O5 Si2 O4 Mg2 -17.6(5) 1_556 . . 7_556 ?
O6 Si2 O4 Mg2 -135.4(4) . . . 7_556 ?
Ca4 Si2 O4 Mg2 -135.6(6) 7_556 . . 7_556 ?
O7 Si1 O5 Si2 110.6(5) . . . 1_554 ?
O1 Si1 O5 Si2 -11.1(5) . . . 1_554 ?
O6 Si1 O5 Si2 -131.2(4) . . . 1_554 ?
Ca4 Si1 O5 Si2 -126.8(5) 7_556 . . 1_554 ?
O7 Si1 O6 Si2 -129.5(5) . . . . ?
O1 Si1 O6 Si2 -8.2(5) . . . . ?
O5 Si1 O6 Si2 112.0(5) . . . . ?
Ca4 Si1 O6 Si2 106.3(5) 7_556 . . . ?
O7 Si1 O6 Ca4 124.2(3) . . . 7_556 ?
O1 Si1 O6 Ca4 -114.5(2) . . . 7_556 ?
O5 Si1 O6 Ca4 5.7(3) . . . 7_556 ?
O4 Si2 O6 Si1 -115.7(5) . . . . ?
O2 Si2 O6 Si1 7.7(5) . . . . ?
O5 Si2 O6 Si1 127.5(4) 1_556 . . . ?
Ca4 Si2 O6 Si1 -115.6(5) 7_556 . . . ?
O4 Si2 O6 Ca4 -0.1(2) . . . 7_556 ?
O2 Si2 O6 Ca4 123.26(19) . . . 7_556 ?
O5 Si2 O6 Ca4 -116.94(19) 1_556 . . 7_556 ?
O1 Si1 O7 Si1 -9.8(8) . . . 6 ?
O5 Si1 O7 Si1 -131.0(7) . . . 6 ?
O6 Si1 O7 Si1 110.9(7) . . . 6 ?
Ca4 Si1 O7 Si1 157.0(5) 7_556 . . 6 ?
 
_refine_diff_density_max    1.123
_refine_diff_density_min   -1.203
_refine_diff_density_rms    0.240

_shelx_res_file
;

    shelx.res created by SHELXL-2014/7


TITL -  dataset n. 3
CELL  0.30911   9.5343  18.2210   5.3202   90.000  101.846   90.000
ZERR     2.00   0.0002   0.0004   0.0002    0.000    0.003    0.000
LATT   7
SYMM  - X,   Y, - Z
SFAC  O    SI   FE   MG   AL   CA   H
DISP $O  -0.000865406 0.000939691   0.91823
DISP $SI  0.0101502   0.0123224     2.40542
DISP $FE  0.1190    0.1737     12.22621
DISP $MG  0.00412301  0.00606447    1.65352
DISP $Al  0.00725419  0.00877979    1.94992
DISP $Ca  0.0502   0.0583     6.13204
DISP $H  0.00000000   0.0000000214  1.265918
UNIT  48 16 10.60242 2.62344 0.43042 0.34368 4
MERG   2
OMIT     0   4   0
OMIT     2   2   0
OMIT     2   4   0
OMIT     0   6   0
OMIT     3   1   0
OMIT     4   4   0
OMIT     2   8   0
OMIT     5   3   0
OMIT     3   3   0
OMIT     2   6   0
OMIT     3   5   0
OMIT     0   8   0
OMIT     3   7   0
OMIT     1   9   0
OMIT     4   6   0
OMIT     0  10   0
OMIT     5   1   0
OMIT     1  11   0
OMIT     4   8   0
OMIT     6   0   0
OMIT     0  12   0
OMIT     3  11   0
OMIT     2  12   0
OMIT     7   1   0
OMIT     7   3   0
OMIT     0  14   0
OMIT     6   8   0
OMIT     4  12   0
OMIT     8   0   0
OMIT     0  16   0
OMIT     8   4   0
OMIT     5  13   0
OMIT     2  16   0
OMIT     7   9   0
OMIT     8   6   0
OMIT     6  12   0
OMIT     9   1   0
OMIT     8   8   0
OMIT     7  11   0
OMIT     5  15   0
OMIT     7  13   0
OMIT     9   7   0
OMIT    10   0   0
OMIT     8  12   0
OMIT     6  16   0
OMIT    -2   0   6
OMIT     9  11   0
OMIT    11   1   0
OMIT    10   8   0
OMIT     8  16   0
OMIT    10  12   0
OMIT     1  23   0
OMIT    11  11   0
OMIT     3  23   0
OMIT     0  24   0
OMIT     9   9   0
OMIT     0  22   0
SUMP 0.5 0.0005 0.5 2 0.5 3
SUMP 0.5 0.0005 0.5 4 0.5 5
SUMP 0.25 0.0005 0.25 6 0.25 7
SUMP 0.5 0.0005 0.5 8 0.5 9
exyz FE1  MG1
eadp FE1  MG1
exyz FE2 MG2
eadp FE2 MG2
exyz FE3 al3
eadp FE3 al3
exyz FE4 CA4
eadp FE4 CA4
FMAP   2
plan -100 0.5 0.5
SIZE     0.001   0.001   0.001
ACTA
htab
BOND   $H
CONF
L.S.  15
WGHT    0.030100   27.111700
FVAR       0.23377   0.74369   0.25632   0.60046   0.39954   0.78481   0.21521
FVAR       0.91406   0.08592
FE1   3    0.000000    0.085218    0.500000    20.50000    0.01320    0.00992 =
         0.00983    0.00000    0.00594    0.00000
MG1   4    0.000000    0.085218    0.500000    30.50000    0.01320    0.00992 =
         0.00983    0.00000    0.00594    0.00000
FE2   3    0.000000    0.179011    0.000000    40.50000    0.01119    0.00729 =
         0.00967    0.00000    0.00400    0.00000
MG2   4    0.000000    0.179011    0.000000    50.50000    0.01119    0.00729 =
         0.00967    0.00000    0.00400    0.00000
FE3   3    0.000000    0.000000    0.000000    60.25000    0.01578    0.00813 =
         0.01061    0.00000    0.00168    0.00000
AL3   5    0.000000    0.000000    0.000000    70.25000    0.01578    0.00813 =
         0.01061    0.00000    0.00168    0.00000
FE4   3    0.000000    0.258574    0.500000    80.50000    0.01343    0.01465 =
         0.01201    0.00000    0.00627    0.00000
CA4   6    0.000000    0.258574    0.500000    90.50000    0.01343    0.01465 =
         0.01201    0.00000    0.00627    0.00000
SI1   2    0.287179    0.083694    0.270133    11.00000    0.00866    0.00657 =
         0.00960   -0.00017    0.00323   -0.00144
SI2   2    0.297772    0.167585    0.775956    11.00000    0.00974    0.00751 =
         0.00886    0.00017    0.00352   -0.00106
O1    1    0.114850    0.087835    0.208259    11.00000    0.01082    0.01210 =
         0.01170    0.00092    0.00471    0.00128
O2    1    0.125068    0.172499    0.713748    11.00000    0.00904    0.01608 =
         0.01221    0.00123    0.00458   -0.00039
O3    1    0.109781    0.000000    0.707225    10.50000    0.02129    0.01590 =
         0.01567    0.00000    0.00682    0.00000
rem Fourier difference to locate H  (peak n. 19)
H3    7    0.202967    0.000000    0.774331    10.50000   -1.20000
O4    1    0.381502    0.243626    0.769636    11.00000    0.01781    0.00841 =
         0.01364    0.00021    0.00507   -0.00404
O5    1    0.349926    0.128522    0.055322    11.00000    0.01184    0.01254 =
         0.01215    0.00496    0.00439   -0.00093
O6    1    0.350320    0.120446    0.548782    11.00000    0.01154    0.01782 =
         0.01266   -0.00556    0.00286   -0.00020
O7    1    0.340499    0.000000    0.274182    10.50000    0.01047    0.00965 =
         0.02262    0.00000    0.00365    0.00000
HKLF    4

REM  -  dataset n. 3
REM R1 =  0.0536 for    1044 Fo > 4sig(Fo)  and  0.0558 for all    1090 data
REM    105 parameters refined using      4 restraints

END

WGHT      0.0301     27.1167

REM No hydrogen bonds found for HTAB generation

REM Highest difference peak  1.123,  deepest hole -1.203,  1-sigma level  0.240
Q1    1   0.0024  0.1892  0.6615  11.00000  0.05    1.12
Q2    1   0.0000  0.1923  0.5000  10.50000  0.05    1.11
Q3    1  -0.0002  0.2561  0.1295  11.00000  0.05    1.04
Q4    1  -0.0030  0.0883  0.1382  11.00000  0.05    0.91
Q5    1   0.0008  0.3215  0.6496  11.00000  0.05    0.85
Q6    1   0.2803  0.0795  0.6181  11.00000  0.05    0.84
Q7    1   0.0055  0.3185 -0.1403  11.00000  0.05    0.82
Q8    1   0.2759  0.0801 -0.1399  11.00000  0.05    0.82
Q9    1   0.0468  0.0000  0.5609  10.50000  0.05    0.77
Q10   1   0.0000  0.2395  0.0000  10.50000  0.05    0.77
Q11   1   0.0678  0.0000  0.2195  10.50000  0.05    0.69
Q12   1   0.0615  0.0000  0.8130  10.50000  0.05    0.67
Q13   1   0.2257  0.0000 -0.0289  10.50000  0.05    0.67
Q14   1   0.0732  0.0597  0.3431  11.00000  0.05    0.64
Q15   1  -0.0080  0.1933  0.8340  11.00000  0.05    0.62
Q16   1   0.0875  0.2604  0.5580  11.00000  0.05    0.61
Q17   1   0.0429  0.3627  0.7609  11.00000  0.05    0.60
Q18   1   0.1391  0.3741  0.3008  11.00000  0.05    0.59
Q19   1   0.0000  0.0397  0.5000  10.50000  0.05    0.59
Q20   1   0.2256  0.1321 -0.0286  11.00000  0.05    0.58
Q21   1   0.1967  0.3307  0.5860  11.00000  0.05    0.57
Q22   1   0.0192  0.4033  0.1955  11.00000  0.05    0.57
Q23   1   0.2040  0.3315  0.7675  11.00000  0.05    0.57
Q24   1   0.1964  0.3316  0.9707  11.00000  0.05    0.57
Q25   1   0.1281  0.3407  0.9409  11.00000  0.05    0.56
Q26   1  -0.0005  0.0266  0.6846  11.00000  0.05    0.55
Q27   1   0.1407  0.3428  0.4132  11.00000  0.05    0.55
Q28   1   0.0935  0.2607 -0.2303  11.00000  0.05    0.54
Q29   1   0.2730  0.0777  0.0623  11.00000  0.05    0.54
Q30   1   0.0212  0.3979  0.4106  11.00000  0.05    0.53
Q31   1   0.0845  0.0655  0.7790  11.00000  0.05    0.53
Q32   1   0.2238  0.0000  0.3744  10.50000  0.05    0.52
Q33   1   0.1370  0.3778  0.8023  11.00000  0.05    0.51
Q34   1   0.2706  0.0217  0.2246  11.00000  0.05    0.50
Q35   1  -0.2486  0.0000 -0.2003  10.50000  0.05    0.48
Q36   1   0.1866  0.2806  0.2093  11.00000  0.05    0.48
Q37   1   0.3618  0.1196 -0.0667  11.00000  0.05    0.47
Q38   1   0.2509  0.2775  0.5524  11.00000  0.05    0.47
Q39   1   0.2337  0.1299  0.4275  11.00000  0.05    0.45
Q40   1   0.1154  0.2021  0.4332  11.00000  0.05    0.45
Q41   1   0.1350  0.3717  0.5739  11.00000  0.05    0.45
Q42   1   0.0436  0.3739  0.4080  11.00000  0.05    0.44
Q43   1   0.0356  0.4016  0.6485  11.00000  0.05    0.44
Q44   1   0.5726  0.0000  0.1507  10.50000  0.05    0.43
Q45   1   0.4817  0.0998  0.1069  11.00000  0.05    0.43
Q46   1   0.1370  0.0328  0.2498  11.00000  0.05    0.43
Q47   1   0.0746  0.0593  0.0747  11.00000  0.05    0.43
Q48   1   0.4941  0.0330  0.3870  11.00000  0.05    0.42
Q49   1   0.4978  0.0344  0.2293  11.00000  0.05    0.42
Q50   1   0.2021  0.1207  0.5805  11.00000  0.05    0.41
Q51   1   0.1613  0.0269  0.5096  11.00000  0.05    0.41
Q52   1   0.3366  0.0639  0.2527  11.00000  0.05    0.40
Q53   1   0.0267  0.3728  0.2629  11.00000  0.05    0.40
Q54   1   0.1619  0.2197 -0.2151  11.00000  0.05    0.40
Q55   1   0.0000  0.3845  0.5000  10.50000  0.05    0.40
Q56   1   0.2211  0.0000  0.6686  10.50000  0.05    0.40
Q57   1   0.3458  0.0000  0.5673  10.50000  0.05    0.39
Q58   1   0.0481  0.1408  0.8744  11.00000  0.05    0.39
Q59   1   0.2273  0.1382  0.1177  11.00000  0.05    0.39
Q60   1   0.2743  0.2259  0.1672  11.00000  0.05    0.38
Q61   1   0.0698  0.0541  0.8879  11.00000  0.05    0.38
Q62   1   0.2273  0.2009 -0.0471  11.00000  0.05    0.37
Q63   1   0.4322  0.0424  0.0499  11.00000  0.05    0.37
Q64   1   0.3002  0.1187  0.0078  11.00000  0.05    0.37
Q65   1   0.0787  0.0000 -0.0260  10.50000  0.05    0.37
Q66   1   0.0440  0.3738  0.9345  11.00000  0.05    0.35
Q67   1   0.3489  0.0000  0.0175  10.50000  0.05    0.35
Q68   1   0.0494  0.1433  0.2059  11.00000  0.05    0.35
Q69   1   0.1198  0.2007  0.2533  11.00000  0.05    0.35
Q70   1   0.0534  0.1494  0.6267  11.00000  0.05    0.35
Q71   1   0.2293  0.1876  0.0578  11.00000  0.05    0.34
Q72   1   0.1877  0.2341  0.4997  11.00000  0.05    0.33
Q73   1   0.2043  0.1185  0.2197  11.00000  0.05    0.32
Q74   1   0.2258  0.1935  0.1952  11.00000  0.05    0.32
Q75   1   0.0398  0.3613  0.6096  11.00000  0.05    0.32
Q76   1   0.1750  0.2275  0.2916  11.00000  0.05    0.31
Q77   1   0.1839  0.2309  0.0155  11.00000  0.05    0.31
Q78   1   0.0402  0.3716  0.1208  11.00000  0.05    0.31
Q79   1   0.0872  0.0688  0.5361  11.00000  0.05    0.31
Q80   1   0.2242  0.2664  0.3499  11.00000  0.05    0.31
Q81   1   0.0490  0.1439  0.3530  11.00000  0.05    0.30
Q82   1   0.1242  0.1996 -0.0375  11.00000  0.05    0.30
Q83   1   0.0373  0.0861  0.7084  11.00000  0.05    0.29
Q84   1   0.1180  0.4003  0.4174  11.00000  0.05    0.29
Q85   1   0.1726  0.2234  0.6037  11.00000  0.05    0.28
Q86   1   0.1672  0.2211  0.1094  11.00000  0.05    0.28
Q87   1   0.1162  0.1994  0.5703  11.00000  0.05    0.27
Q88   1   0.0966  0.2632  0.3336  11.00000  0.05    0.26
Q89   1   0.0000  0.0308  0.0000  10.50000  0.05    0.26
Q90   1   0.1862  0.1658  0.6683  11.00000  0.05    0.26
Q91   1   0.1886  0.0489 -0.0037  11.00000  0.05    0.26
Q92   1   0.1160  0.3309  0.1138  11.00000  0.05    0.25
Q93   1   0.1003  0.1122  0.1781  11.00000  0.05    0.25
Q94   1   0.1557  0.0875  0.0921  11.00000  0.05    0.24
Q95   1   0.1365  0.0322  0.6703  11.00000  0.05    0.24
Q96   1   0.1875  0.2828 -0.0157  11.00000  0.05    0.24
Q97   1   0.1342  0.1578  0.3169  11.00000  0.05    0.22
Q98   1   0.1328  0.0965  0.6732  11.00000  0.05    0.21
Q99   1   0.2102  0.0476  0.4445  11.00000  0.05    0.21
Q100  1   0.2241  0.1864 -0.1933  11.00000  0.05    0.21
;
_shelx_res_checksum   43018

_shelx_hkl_file
;
   0   0   1  175.17    2.60
   0   0  -1  175.35    2.65
   0   0   2    3.96    0.46
   0   0  -2    2.87    0.53
   0   0   3  117.72    3.66
   0   0  -3  118.06    2.88
   0   0  -3  115.49    3.46
   0   0   3  112.27    2.76
   0   0  -4 5556.76   22.76
   0   0   4 5534.10   22.97
   0   0  -4 5529.11   28.39
   0   0   5   17.84    2.07
   0   0  -5   16.62    1.56
   0   0   6   36.10    2.66
   0   0  -6   40.57    3.36
   0  -2   1   24.71    0.78
   0  -2  -1   31.35    1.13
   0   2   1   28.59    0.90
   0   2  -1   22.32    0.87
   0  -2  -1   23.65    0.78
   0  -2   1   28.69    1.02
   0   2   1   26.50    0.99
   0   2  -1   24.74    0.80
   0   2  -2   67.44    2.07
   0  -2   2   79.43    1.90
   0  -2  -2   76.21    1.95
   0   2   2   82.48    2.47
   0   2  -2   75.22    1.86
   0  -2  -2   87.29    2.65
   0  -2   2   75.08    2.33
   0  -2  -3  205.11    3.85
   0   2   3  230.50    5.05
   0   2  -3  241.33    4.92
   0   2   3  262.32    4.43
   0  -2  -3  263.66    5.60
   0   2  -3  231.68    3.88
   0  -2   3  228.20    4.05
   0  -2   3  267.81    5.45
   0  -2  -4   81.21    3.58
   0   2  -4   69.49    2.52
   0   2   4   77.16    2.74
   0   2  -4   76.28    3.31
   0  -2   4   77.34    3.45
   0  -2   4   78.74    2.76
   0  -2  -4   65.44    2.45
   0   2  -5   16.24    1.99
   0   2   5   12.59    1.42
   0  -2   5   13.19    2.15
   0  -2   5   14.25    1.62
   0   2  -5   11.57    1.40
   0   2   5    9.20    1.76
   0  -2  -5   10.75    1.52
   0  -2  -6   10.68    1.66
   0   2   6    4.33    1.15
   0  -2  -6    8.07    2.39
   0  -2   6    0.47    1.96
   0   2   6    3.99    2.28
   0   2  -6   12.19    1.97
   0  -2   6   13.40    1.58
   0   2  -6    7.79    1.56
   0  -4   0  656.54    4.40
   0   4   0  666.23    4.04
   0  -4   1   39.38    1.16
   0   4   1   42.82    1.15
   0   4  -1   42.09    1.12
   0  -4  -1   36.66    1.01
   0   4  -1   36.84    1.09
   0  -4   1   34.92    0.99
   0   4   2    6.82    0.74
   0  -4   2   16.07    1.07
   0  -4   2   15.29    0.88
   0  -4  -2   14.76    0.85
   0   4   2   10.23    0.75
   0   4  -2   12.46    0.82
   0   4  -2    9.36    0.81
   0  -4  -2   14.44    0.82
   0   4  -3   -0.23    0.57
   0  -4   3    1.71    0.53
   0   4   3    0.30    0.51
   0   4   3    1.87    0.77
   0  -4  -3    4.02    1.26
   0  -4  -3    1.17    0.51
   0   4  -3    2.34    0.80
   0  -4   3    1.29    0.64
   0  -4   4    0.51    1.51
   0   4  -4    1.68    0.88
   0  -4  -4    0.12    1.43
   0   4   4    1.17    0.82
   0  -4   4    1.01    0.65
   0   4  -4    0.36    0.77
   0  -4  -4    0.13    0.59
   0  -4   5   11.84    1.42
   0   4   5    7.24    1.33
   0   4  -5   10.03    1.81
   0  -4  -5    5.61    1.84
   0  -4  -5    6.18    1.40
   0   4  -5    9.34    1.21
   0  -4   5    3.36    1.74
   0   4   5    9.23    1.31
   0  -4   6  105.62    5.03
   0   4  -6  113.62    3.99
   0   4   6   84.75    4.32
   0   4  -6  117.65    4.74
   0  -4  -6   95.01    3.61
   0  -4  -6  107.69    5.26
   0  -4   6  103.97    3.87
   0   4   6  114.77    4.23
   0  -6   0  359.94    2.91
   0   6   0  363.84    2.89
   0   6   0  359.23    3.66
   0  -6   1 2714.44   10.72
   0   6   1 2650.88    9.51
   0   6  -1 2732.58   10.13
   0  -6  -1 2712.59    9.09
   0  -6   1 2703.59   10.12
   0   6   1 2963.58   29.12
   0   6  -1 2664.34   10.08
   0  -6  -1 2464.17   29.64
   0   6   2   97.18    2.34
   0  -6  -2  103.00    2.22
   0  -6   2  100.04    2.28
   0  -6  -2  114.70    2.96
   0  -6   2   86.92    2.46
   0   6  -2  110.05    2.39
   0   6  -2   95.81    2.41
   0   6  -3 1900.88   13.31
   0  -6  -3 1857.82   11.36
   0  -6   3 1840.16   13.64
   0  -6   3 1886.98   11.67
   0   6   3 1904.89   12.36
   0   6  -3 1871.61   11.89
   0   6   3 1923.51   13.95
   0   6   4   58.78    2.56
   0   6  -4   82.15    2.89
   0  -6   4   80.30    2.73
   0   6   4   81.98    3.41
   0  -6  -4   72.15    2.59
   0  -6  -4   80.36    3.78
   0  -6   4   59.21    3.08
   0   6  -4   71.82    2.96
   0   6  -5  735.54   10.11
   0  -6  -5  683.67    8.52
   0  -6   5  705.07    8.76
   0   6   5  819.02   11.55
   0   6   5  778.82    9.87
   0  -6   5  794.51   11.94
   0  -6  -5  833.45   13.04
   0   6  -5  809.87    9.26
   0  -6  -6    0.19    1.97
   0  -6  -6    2.19    1.25
   0   6   6    7.26    2.19
   0   6  -6    7.07    1.59
   0  -6   6    4.16    2.32
   0   6  -6    3.25    1.51
   0   6   6    5.86    1.68
   0  -6   6    4.42    1.37
   0   8   0  563.40    4.12
   0  -8   0  570.16    4.26
   0   8   0  574.87    5.18
   0  -8   1  216.47    3.14
   0   8   1  166.26    2.51
   0  -8   1  187.63    2.88
   0   8  -1  197.13    2.93
   0   8  -1  193.86    2.98
   0  -8  -1  186.79    2.45
   0   8  -2  500.39    5.54
   0  -8  -2  515.73   17.97
   0  -8   2  475.48    5.91
   0  -8   2  490.34    5.26
   0   8  -2  487.47    5.32
   0   8   2  506.25    5.62
   0  -8  -2  467.15    5.10
   0  -8  -3   89.35    2.47
   0  -8   3   90.93    2.64
   0   8  -3   96.57    2.67
   0   8   3   77.51    9.60
   0  -8  -3  105.85    3.72
   0   8  -3   81.18    2.71
   0  -8   3   87.08    2.87
   0   8   3   82.72    2.71
   0  -8  -4    9.25    1.78
   0   8   4    3.54    1.25
   0  -8  -4    6.44    0.99
   0   8  -4    4.18    1.00
   0   8  -4    8.45    1.38
   0   8   4    4.33    1.01
   0  -8   4    3.96    0.76
   0  -8   4    1.19    1.09
   0   8   5   61.11    3.19
   0  -8  -5   55.84    2.51
   0  -8   5   52.89    2.51
   0   8  -5   47.38    2.46
   0   8  -5   33.31    2.56
   0  -8  -5   40.64    3.11
   0   8   5   66.07    3.07
   0  -8   5   44.64    3.05
   0  -8   6    3.07    1.76
   0   8  -6    6.61    1.64
   0  -8  -6    9.61    1.55
   0   8   6    0.66    1.17
   0   8  -6   12.90    1.89
   0   8   6    5.75    1.88
   0  -8   6    5.48    1.43
   0  -8  -6   -0.15    2.10
   0  10   0  364.83    4.46
   0  10   0  357.60    3.69
   0  10   1   74.46    3.37
   0  10  -1   66.96    1.75
   0 -10   1   65.17    1.88
   0  10   1   59.14    1.64
   0  10  -1   66.96    1.85
   0 -10  -1   67.76    1.62
   0 -10   1   67.70    1.94
   0  10   2   -0.20    0.42
   0  10  -2    3.39    0.66
   0 -10   2    0.99    0.61
   0  10  -2   -0.01    0.42
   0  10   2    6.82    3.12
   0 -10   2    0.74    0.56
   0 -10  -2    8.50    1.12
   0  10  -3  263.60    4.64
   0  10  -3  270.29    4.90
   0 -10  -3  217.13    4.01
   0 -10   3  242.06    4.45
   0 -10   3  262.86    5.35
   0  10   3  263.50    4.85
   0 -10  -3  227.49    5.25
   0 -10   4   26.23    1.70
   0  10   4   21.35    1.71
   0  10  -4   27.01    1.80
   0 -10   4   22.79    1.99
   0 -10  -4   23.51    2.34
   0 -10  -4   24.80    1.56
   0 -10   5    6.58    1.65
   0  10   5    4.51    1.81
   0  10  -5    4.42    1.27
   0  10   5    3.36    1.21
   0 -10  -5    0.84    1.78
   0 -10   5    0.49    0.74
   0  10  -5   -0.08    0.96
   0 -10  -5    3.35    1.04
   0 -10   6    8.30    2.16
   0  10   6    6.66    1.65
   0  10   6    8.43    1.96
   0  10  -6    6.41    1.79
   0 -10  -6   10.37    2.39
   0 -10  -6    3.22    1.09
   0 -12   0 9557.09   21.21
   0  12   0 9999.00   26.59
   0 -12  -1   94.96    6.87
   0  12   1   69.55    3.19
   0 -12   1   90.49    2.43
   0  12   1   79.91    2.02
   0  12  -1   77.42    2.01
   0 -12  -1   76.79    1.85
   0 -12   1   89.06    2.46
   0  12  -2  331.92    4.81
   0 -12  -2  382.17    4.52
   0 -12   2  362.28    5.52
   0 -12   2  370.87    5.11
   0  12  -2  339.34    5.10
   0  12   2  343.79    5.06
   0  12   2  317.14   13.13
   0 -12  -3   53.39    1.92
   0 -12   3   47.89    2.03
   0  12   3   50.36    2.25
   0  12  -3   48.85    2.18
   0  12  -3   54.85    2.29
   0 -12   3   47.89    2.44
   0  12  -4 1914.86   15.29
   0  12   4 1935.06   15.64
   0  12  -4 1828.97   13.95
   0  12   4 1834.72   43.28
   0 -12   4 1876.12   15.55
   0 -12  -4 1834.98   18.38
   0 -12  -4 1941.99   13.55
   0 -12   4 1810.56   13.70
   0 -12  -5   13.56    1.21
   0  12  -5    5.82    1.26
   0  12  -5   11.97    1.69
   0  12   5   11.41    1.69
   0 -12  -5    4.65    2.09
   0 -12   5    9.59    1.40
   0 -12   5   13.30    2.09
   0  12   6   45.83   12.47
   0 -12  -6   36.59    2.45
   0  12   6   40.16    3.56
   0  14   0  344.80    4.41
   0 -14   0  344.37    6.88
   0  14  -1    0.76    0.57
   0 -14   1    1.45    0.79
   0  14   1    1.66    0.98
   0 -14  -1    3.61    4.52
   0  14  -1    1.49    0.53
   0 -14   1   -0.42    0.52
   0 -14  -1    4.33    0.66
   0  14   1    3.69    0.78
   0 -14   2   15.69    1.23
   0  14  -2   16.91    1.17
   0 -14  -2   18.89    1.08
   0  14  -2   17.81    1.39
   0 -14   2   15.58    1.38
   0  14  -3   44.10    2.17
   0  14   3   38.98    2.06
   0 -14   3   48.27    2.54
   0 -14   3   39.97    1.96
   0 -14  -3   39.89    1.71
   0  14  -3   34.94    1.89
   0 -14  -4   82.12    2.88
   0  14  -4   54.85    2.62
   0 -14  -4   66.73    3.56
   0  14  -4   62.93    2.78
   0  14   4   77.58    3.21
   0  14   4   67.90   10.72
   0 -14   4   61.54    2.61
   0 -14   4   70.14    3.37
   0 -14   5   39.21    3.44
   0  14   5   43.81   13.63
   0  14   5   49.95    2.83
   0  14  -5   42.11    2.88
   0 -14  -5   55.08    3.77
   0 -14  -5   37.34    2.23
   0 -16   0  255.48    6.58
   0 -16   0  259.22    4.06
   0  16   0  251.41    4.63
   0 -16   1   69.98    2.39
   0 -16  -1   86.00    2.25
   0  16  -1   72.48    2.18
   0 -16  -1   72.17    8.17
   0  16   1   89.49    2.45
   0  16   1   83.07    3.29
   0  16  -1   84.31    2.68
   0 -16   1   76.63    2.77
   0 -16  -2  518.50   19.87
   0 -16   2  513.37    7.13
   0 -16   2  439.57    6.26
   0 -16  -2  432.91    5.17
   0  16  -2  472.77    6.49
   0  16  -2  464.29    5.88
   0  16   2  397.11    5.51
   0  16   2  328.30    9.19
   0 -16  -3   74.40   13.05
   0  16   3   93.43    3.23
   0 -16   3  110.14    3.79
   0  16   3   83.67    9.73
   0 -16  -3  121.91    3.04
   0  16  -3  109.28    3.42
   0  16  -3  111.12    3.52
   0 -16   3  124.57    3.55
   0  16   4   20.10    1.78
   0 -16   4   18.88    2.36
   0 -16   4   29.34    1.94
   0 -16  -4   61.47    2.27
   0  16  -4   20.51    1.72
   0  16   4   73.69   12.08
   0 -16  -4   30.60    2.42
   0  16  -4   16.94    1.89
   0 -16  -5    8.80    1.92
   0 -16  -5   14.05    1.87
   0 -18   0   67.45    3.91
   0 -18   0   80.60    2.48
   0  18   0   83.79    2.90
   0  18   0   64.23    2.10
   0 -18  -1  232.77    3.95
   0  18  -1  238.85    4.69
   0  18   1  233.85    5.35
   0 -18   1  230.97    5.14
   0  18  -1  235.20    4.06
   0 -18   1  230.13    4.49
   0  18   1  216.06    4.10
   0 -18  -2   27.22    1.43
   0  18  -2   25.90    1.74
   0  18   2   24.11    2.31
   0  18  -2   29.78    1.67
   0 -18   2   32.99    1.97
   0 -18   2   29.34    1.92
   0  18  -3  141.82    3.99
   0 -18   3  154.43    4.12
   0  18   3  171.73    9.83
   0 -18   3  145.67    4.49
   0  18  -3  156.74    4.29
   0  18   3  132.74    4.06
   0 -18  -3  149.42    3.35
   0 -18  -4   31.31    1.62
   0  18  -4   14.65    1.90
   0  18   4   32.34    2.43
   0 -18   4   20.92    2.49
   0  20   0  215.11    4.02
   0 -20   0  218.78    7.45
   0  20   0  287.34    5.54
   0 -20   0  277.54    4.91
   0 -20  -1   23.28    6.28
   0  20  -1   13.62    1.51
   0  20   1   16.49    1.26
   0 -20  -1   13.04    1.23
   0  20  -1   10.39    1.12
   0  20   1   13.37    1.63
   0 -20   1   16.96    1.55
   0 -20   1   22.22    2.07
   0  20  -2    4.49    1.13
   0 -20   2    6.33    1.24
   0  20   2    6.50    1.99
   0 -20  -2    6.79    0.91
   0  20  -2    4.70    1.08
   0 -20   2    3.37    1.25
   0  20   3    6.97    1.24
   0 -20  -3    7.23    0.88
   0  20  -3    3.96    0.99
   0 -22   0  473.63    6.69
   0  22   0  493.12    6.44
   0 -22   0  466.17   11.49
   0  22   1   49.09    2.19
   0 -22  -1   52.71    2.16
   0 -22   1   57.59    2.59
   0 -22   1   57.83    3.27
   0  22  -1   54.34    2.83
   0 -22  -1   45.12    7.28
   0  22   1   62.18    3.01
   0  22  -1   49.90    2.11
   0 -22  -2    6.37    8.65
   0 -22  -2   28.67    1.65
   0  22   2   17.26    2.19
   0  22  -2   24.73    2.11
   0 -22   2   12.50    1.87
   0  24   0 1797.00   15.36
   0 -24   0 1761.15   13.31
   0  24   1   17.69    1.95
   0 -24  -1   12.90    1.24
  -1  -1   7    0.65    1.92
  -1  -1   7    4.06    1.42
  -1   1   7    0.73    2.22
   1   1  -7    7.60    1.98
   1  -1  -7    3.15    1.71
   1  -1  -7    5.25    1.72
   1   1  -7    9.97    1.64
  -1   1   7    9.77    1.68
   1   1  -6  148.53    5.29
   1  -1  -6  140.38    5.46
  -1  -1   6  131.39    4.21
   1  -1  -6  172.33    5.44
   1   1  -6  148.11    4.43
  -1   1   6  139.31    4.34
  -1   1   6  143.83    5.61
  -1  -1   6  158.97    5.89
  -1   1   5   40.53    2.83
   1  -1  -5   37.77    2.04
   1   1  -5   28.74    1.85
  -1  -1   5   30.31    1.91
  -1  -1   5   36.33    2.96
  -1   1   5   36.10    2.04
   1  -1  -5   33.47    2.71
  -1   1   4  714.03    7.64
   1  -1  -4  698.46    7.35
   1   1  -4  631.92    7.31
   1  -1  -4  705.10    9.58
  -1  -1   4  651.85    9.24
  -1   1   4  694.04    9.54
  -1  -1   4  689.84    7.65
   1   1  -4  736.07    9.48
  -1  -1   3   45.01    1.66
  -1   1   3   38.59    1.98
   1   1  -3   42.37    1.60
   1  -1  -3   45.12    2.14
   1  -1  -3   41.83    1.62
   1   1  -3   44.22    1.96
  -1   1   3   40.43    1.57
  -1   1   2  514.11    4.44
   1   1  -2  493.49    4.38
  -1  -1   2  501.23    4.39
   1   1  -2  509.65    5.09
  -1   1   2  507.22    5.59
   1  -1  -2  509.96    5.69
   1  -1  -2  500.48    4.42
   1   1   1   67.39    1.79
   1  -1   1   65.48    1.43
  -1   1  -1   73.71    1.52
   1   1   1   80.35    1.77
   1  -1   1   56.49    1.67
  -1   1  -1   71.10    1.93
  -1  -1  -1   84.64    2.24
  -1  -1  -1   80.16    1.59
   1   1   2  115.66    3.19
   1  -1   2  122.17    3.25
  -1  -1  -2  103.73    2.38
  -1   1  -2  110.39    3.09
   1   1   2  115.03    2.53
   1  -1   2  109.67    2.42
  -1   1  -2  108.98    2.39
   1   1   3   67.77    2.37
  -1   1  -3   65.83    2.27
  -1   1  -3   64.06    2.83
   1  -1   3   80.90    3.19
   1  -1   3   65.19    2.26
   1   1   3   49.88    2.41
  -1  -1  -3   64.11    2.18
  -1  -1  -3   59.03    2.84
   1  -1   4   17.39    1.65
  -1   1  -4   31.50    2.40
  -1  -1  -4  152.69    3.77
   1  -1   4   24.70    1.68
   1   1   4   19.71    5.86
  -1   1  -4   26.91    1.73
  -1  -1  -4  535.74    9.47
   1  -1   5   10.10    1.47
  -1  -1  -5    7.35    1.30
   1  -1   5    7.26    1.95
  -1   1  -5    5.36    1.08
  -1   1  -5    9.82    2.02
   1   1   5   12.69    2.55
  -1  -1  -5    8.79    1.89
   1   1   5    4.85    1.29
   1   1   6  258.79    7.73
   1   1   6  258.62    6.32
   1  -1   6  237.07    7.49
  -1  -1  -6  255.43    7.83
  -1  -1  -6  246.88    5.87
  -1   1  -6  237.88    5.72
  -1   1  -6  289.17    8.26
   1  -1   6  272.64    6.47
   1  -3  -6    8.85    1.70
  -1   3   6    1.28    1.59
  -1   3   6    1.75    0.93
   1  -3  -6    0.72    1.61
   1   3  -6   11.85    1.98
   1   3  -6    6.08    1.13
  -1  -3   6    0.69    0.89
  -1  -3   6    4.22    1.64
   1  -3  -5   61.65    2.61
  -1  -3   5   43.64    3.08
  -1   3   5   71.99    2.90
  -1   3   5   50.20    3.35
   1   3  -5   67.21    3.14
   1   3  -5   63.07    2.60
   1  -3  -5   61.35    3.47
  -1  -3   5   67.43    2.70
  -1  -3   4  116.03    3.09
  -1   3   4  131.13    4.21
   1  -3  -4  118.42    3.20
   1  -3  -4  113.52    4.00
   1   3  -4  114.54    3.54
   1   3  -4  102.51    3.01
  -1  -3   4  105.92    3.74
  -1   3   4  123.99    3.29
   1   3  -3  887.40    8.35
   1  -3  -3  901.26    7.76
  -1  -3   3  875.53    9.22
  -1  -3   3  893.63    7.32
  -1   3   3  876.93    7.71
  -1  -3   2    2.12    0.35
   1   3  -2    1.43    0.40
   1  -3  -2   -0.12    0.29
   1  -3  -2    1.73    0.65
  -1   3   2    3.18    0.48
   1   3  -2    1.57    0.45
  -1  -3   2    0.60    0.29
   1   3  -1  425.02    3.25
   1   3  -1  433.41    3.21
  -1  -3   0   84.16    3.25
  -1  -3   0   80.82    1.14
  -1   3  -1 1065.76    6.03
  -1  -3  -1 1060.13    6.21
  -1   3  -1 1071.79    6.94
   1  -3   1 1064.35    7.05
   1   3   1 1093.53    6.48
   1  -3   1 1092.68    5.93
  -1   3  -2   74.14    2.38
  -1  -3  -2   62.08    2.43
   1   3   2   67.71    2.38
  -1  -3  -2   64.05    1.88
   1  -3   2   56.49    1.75
   1  -3   2   59.82    2.27
  -1   3  -2   62.77    1.84
   1   3   2   65.47    2.03
   1   3   3   53.85    2.52
  -1  -3  -3   50.07    1.98
  -1   3  -3   58.92    2.65
  -1   3  -3   59.74    2.27
  -1  -3  -3   65.39    3.08
   1  -3   3   52.68    2.60
   1  -3   3   43.84    1.87
  -1   3  -4   86.77    2.93
  -1   3  -4   77.39    3.51
  -1  -3  -4   92.06    2.91
  -1  -3  -4   78.66    3.79
   1   3   4   77.45    3.47
   1   3   4   95.09    3.30
   1  -3   4  100.05    4.05
   1  -3   4   90.32    3.05
  -1   3  -5   91.82    4.22
   1  -3   5   75.13    4.00
  -1  -3  -5   82.91    3.27
  -1  -3  -5  102.61    4.83
   1  -3   5   84.21    3.31
   1   3   5   68.17    3.73
   1   3   5   81.91    3.39
  -1   3  -5   77.71    3.11
  -1   3  -6   22.78    2.89
   1   3   6   29.11    2.94
   1  -3   6   25.76    2.80
  -1   3  -6   20.29    2.07
   1   3   6   34.40    2.68
  -1  -3  -6   21.05    1.86
   1  -3   6   32.56    2.46
  -1  -3  -6   24.85    3.47
  -1   5   6    4.20    1.62
   1   5  -6   10.45    2.08
  -1  -5   6    6.74    1.07
  -1  -5   6    4.78    2.71
   1  -5  -6    9.77    1.47
  -1   5   6   14.84    1.54
   1  -5  -6   10.73    2.37
   1   5  -6    8.21    1.62
   1   5  -5    1.25    0.85
  -1  -5   5    3.13    0.94
  -1  -5   5    1.88    1.23
  -1   5   5    1.80    0.87
   1  -5  -5    2.58    1.06
  -1   5   5    3.88    1.38
   1   5  -5    5.34    1.03
   1  -5  -4   23.31    1.43
  -1  -5   4   35.88    2.32
   1   5  -4   31.17    1.72
   1  -5  -4   17.12    2.04
  -1   5   4   23.62    1.58
   1   5  -4   30.88    1.89
  -1  -5   4   24.03    1.48
  -1   5   4   21.43    1.77
  -1  -5   3 3886.77   15.94
   1  -5  -3 4178.22   21.82
   1  -5  -3 3941.36   15.82
  -1  -5   3 3948.73   18.69
  -1   5   3 4254.40   18.24
   1   5  -3 3998.28   16.65
  -1   5   3 3543.44   18.56
   1   5  -3 3844.30   17.93
  -1  -5   2   -0.36    0.55
   1   5  -2    4.10    0.54
  -1  -5   2    3.37    0.49
   1   5  -2    1.04    0.53
   1  -5  -2    3.27    0.94
   1  -5  -2    2.26    0.47
  -1   5   2    0.61    0.39
   1   5  -1   13.80    0.67
   1   5  -1   13.25    0.61
  -1  -5   1   14.99    0.69
  -1  -5   1   15.19    0.71
  -1   5   0  142.94    1.68
   1  -5   0  140.85    1.78
  -1  -5   0  138.69    3.67
  -1   5   0  145.24    1.83
   1   5   0  138.94    1.79
  -1  -5   0  144.99    1.76
   1  -5   0  134.93    1.79
   1   5   0  130.11    3.05
  -1   5  -1 4240.10   13.75
   1  -5   1 4206.25   12.59
  -1  -5  -1 4369.92   12.73
  -1  -5  -1 4198.61   43.48
   1  -5   1 4317.60   14.45
  -1   5  -1 4419.43   12.89
   1   5   1 4496.67   44.58
   1   5   2  220.57    4.01
  -1  -5  -2  246.89    4.91
   1  -5   2  161.83    3.53
  -1   5  -2  210.31    3.48
   1  -5   2  190.56    3.21
   1   5   2  222.21    3.83
  -1  -5  -2  208.43    3.43
  -1   5  -2  185.51    3.62
   1  -5   3  184.68    4.65
  -1   5  -3  176.33    3.69
  -1   5  -3  201.26    4.58
   1  -5   3  199.18    3.89
   1   5   3  167.23    4.39
  -1  -5  -3  170.38    3.63
  -1  -5  -3  190.21    5.07
   1   5   3  188.44    4.13
   1   5   4   36.14    2.35
  -1   5  -4   38.52    2.04
   1   5   4   46.75    2.52
  -1  -5  -4   34.69    1.90
  -1  -5  -4   59.85    3.33
   1  -5   4   51.41    2.97
  -1   5  -4   57.35    2.84
   1  -5   4   46.15    2.19
  -1   5  -5  507.41    9.14
   1   5   5  380.11    8.04
   1  -5   5  501.15    7.85
  -1  -5  -5  386.87    6.49
  -1   5  -5  445.01    7.24
   1   5   5  540.38    8.53
   1  -5   5  498.68    9.99
  -1  -5  -5  462.36   10.04
   1  -5   6    6.57    1.36
   1  -5   6    4.44    2.06
  -1  -5  -6    2.55    1.13
   1   5   6    2.38    1.46
  -1   5  -6    4.71    1.48
  -1  -5  -6    3.42    2.00
  -1   5  -6    2.72    1.28
  -1   7   6   23.75    2.30
   1   7  -6   30.84    2.60
   1   7  -6   14.69    1.83
  -1  -7   6   24.89    2.04
  -1   7   6    6.38    1.82
  -1  -7   6   18.79    2.50
   1  -7  -6   20.36    3.03
   1  -7  -6   21.75    1.88
  -1  -7   5   33.63    2.66
   1  -7  -5   33.78    2.00
   1   7  -5   34.50    2.32
  -1   7   5   38.03    2.93
   1   7  -5   28.18    2.02
  -1   7   5   43.92    2.53
   1  -7  -5   40.19    3.22
  -1  -7   5   27.67    1.83
   1   7  -4   15.02    1.53
  -1   7   4   22.36    1.54
  -1   7   4   18.18    1.53
   1  -7  -4   17.56    1.23
   1   7  -4   15.39    1.31
   1  -7  -4   20.72    1.93
  -1  -7   4   14.81    1.23
  -1  -7   4   15.07    1.81
   1  -7  -3 1156.25   11.28
  -1  -7   3 1181.57   10.37
   1   7  -3 1153.47    9.66
  -1  -7   3 1192.24    9.09
   1   7  -3 1166.99    9.15
  -1   7   3 1185.64    9.35
   1   7  -2    4.22    0.63
  -1   7   2    1.99    0.49
  -1  -7   2    3.53    0.52
  -1  -7   2    4.74    0.62
   1  -7  -2    1.58    0.54
   1   7  -2    1.88    0.52
   1   7  -1  183.29    2.66
   1   7  -1  192.58    2.79
   1  -7  -1  226.02    7.88
  -1  -7   1  210.66    3.07
  -1   7   1  213.34    2.48
  -1   7   1  200.26    4.54
  -1  -7   1  228.96    2.95
   1  -7  -1  230.07    2.40
   1   7   0  111.27    2.77
  -1   7   0   91.48    1.52
   1  -7   0   86.56    1.64
   1   7   0   94.37    1.66
  -1  -7   0  104.20    1.72
  -1   7   0   94.02    1.74
  -1  -7   0   87.38    3.13
   1  -7   0   87.27    1.82
  -1  -7  -1 1132.46   24.65
   1  -7   1 1047.62    6.65
  -1   7  -1 1044.83    6.99
   1  -7   1 1064.11    7.46
  -1   7  -1 1031.48    6.90
  -1  -7  -1 1050.78    6.43
   1   7   1 1158.68    7.77
   1   7   2  104.86    2.71
  -1   7  -2   92.30    2.61
  -1  -7  -2   75.24    2.03
  -1   7  -2   86.83    2.27
   1  -7   2   72.44    2.51
   1  -7   2   98.49    2.39
  -1  -7  -2   81.67    2.75
  -1   7  -3    5.19    0.88
  -1  -7  -3    4.02    1.09
   1   7   3    5.09    0.86
   1  -7   3    8.22    0.92
   1   7   3   10.46    1.32
  -1   7  -3    8.90    1.11
   1  -7   3    6.45    1.21
  -1  -7  -3    3.95    0.82
  -1   7  -4    1.87    0.85
   1   7   4    4.56    1.04
   1  -7   4    4.38    0.81
   1   7   4    4.20    1.16
  -1  -7  -4    4.65    0.96
  -1   7  -4    6.50    1.17
   1  -7   4    5.50    1.59
   1  -7   5  124.64    3.90
   1   7   5  130.21    4.90
   1   7   5  130.15    4.65
   1  -7   5  119.80    4.96
  -1  -7  -5  111.89    3.69
  -1   7  -5  102.80    4.12
  -1  -7  -5  105.45    4.93
  -1   7  -5  129.70    4.05
  -1  -7  -6    9.69    1.45
   1   7   6   12.02    1.96
  -1   7  -6   10.12    1.86
   1  -7   6   17.31    2.79
   1   7   6   16.22    2.57
  -1  -7  -6    4.41    2.24
  -1   9   6   22.79    2.28
  -1  -9   6   12.90    2.25
   1   9  -6   13.30    1.70
  -1  -9   6    9.46    1.74
  -1   9   6   13.41    1.95
   1  -9  -6   15.43    1.62
   1   9  -6   20.70    1.98
   1  -9  -6   22.63    3.17
  -1  -9   5  122.37    3.67
   1  -9  -5   90.21    3.27
  -1   9   5  156.60    5.11
  -1  -9   5  133.47    4.74
   1  -9  -5  150.39    5.62
   1   9  -5  136.43    4.03
   1   9  -5  113.64    3.99
  -1   9   5  135.09    4.18
   1   9  -4   41.80    2.18
   1  -9  -4   40.12    1.84
  -1  -9   4   40.51    2.37
   1  -9  -4   40.84    2.58
  -1  -9   4   39.82    1.95
  -1   9   4   39.98    2.08
   1   9  -4   39.92    1.99
   1  -9  -3  241.47    5.03
  -1  -9   3  264.17    5.10
  -1   9   3  235.96    4.23
   1   9  -3  266.92    4.58
  -1  -9   3  253.91    4.19
   1  -9  -3  219.80    3.75
   1   9  -3  253.01    4.38
  -1  -9   2   30.39    1.46
  -1   9   2   12.85    0.90
   1  -9  -2   29.34    1.11
  -1  -9   2   22.84    1.19
   1   9  -2   17.97    1.07
   1   9  -2   17.95    1.08
   1  -9  -1  685.31    4.71
  -1   9   1  674.67    7.91
  -1  -9   1  677.33    5.78
   1   9  -1  655.40    5.92
   1   9  -1  657.27    5.38
  -1   9   1  701.16    4.97
  -1  -9   1  647.92    6.12
  -1   9   0  611.25    4.57
   1   9   0  626.02    6.98
   1   9   0  622.26    4.91
  -1   9   0  585.72    5.24
  -1  -9   0  628.78    4.89
  -1  -9   0  593.65    8.73
   1  -9   0  585.07    5.52
   1  -9   1  194.70    3.25
  -1  -9  -1  202.31    2.90
   1   9   1  201.13    2.99
  -1   9  -1  200.41    3.15
  -1   9  -1  191.88    3.04
   1   9   2  303.82    4.83
  -1   9  -2  329.79    4.65
  -1   9  -2  346.00    4.96
   1  -9   2  344.27    4.56
  -1  -9  -2  321.04    4.50
   1  -9   2  299.39    5.36
   1   9   3  176.78   12.96
   1   9   3  204.54    4.46
  -1  -9  -3  219.52    5.46
  -1  -9  -3  205.33    3.99
  -1   9  -3  185.35    4.37
   1  -9   3  196.89    4.00
  -1   9  -3  215.34    4.26
   1   9   4   28.31    2.01
  -1   9  -4   24.60    1.77
  -1  -9  -4   19.41    2.17
   1  -9   4   25.91    1.73
  -1  -9  -4   21.63    1.71
  -1   9  -4   21.14    2.12
  -1  -9  -5    1.23    0.79
   1  -9   5    4.68    1.73
   1  -9   5    5.43    1.24
   1   9   5    1.59    1.01
  -1   9  -5    2.18    1.20
  -1   9  -5    2.17    1.15
  -1  -9  -5    1.79    1.62
  -1   9  -6   63.17    3.46
   1  -9   6  100.14    5.24
  -1  -9  -6   87.42    3.52
   1   9   6   74.54    4.10
  -1  -9  -6   87.96    5.35
   1 -11  -6  121.79    5.70
   1 -11  -6   97.96    3.54
  -1  11   6  107.26    4.28
  -1  11   6  119.88    4.42
  -1 -11   6  127.33    5.28
   1  11  -6  103.03    3.94
   1  11  -5    1.03    0.94
  -1 -11   5    3.07    1.66
  -1  11   5    0.19    7.33
   1 -11  -5    6.73    2.08
   1 -11  -5    2.90    0.90
   1  11  -5    4.08    1.41
  -1 -11   5    5.69    1.16
  -1  11   5    7.28    1.20
  -1  11   4  594.60    8.00
   1  11  -4  627.50    8.08
  -1 -11   4  613.78    7.62
   1 -11  -4  623.92    9.83
   1  11  -4  608.47    8.11
  -1  11   3   87.89    2.75
  -1 -11   3   81.68    2.50
   1 -11  -3   89.16    2.34
   1  11  -3   84.83    2.66
   1 -11  -3   86.82    3.08
  -1 -11   3   85.54    3.02
  -1 -11   2  742.34    7.41
  -1 -11   2  739.04    7.19
  -1  11   2  742.59    6.81
   1 -11  -2  751.86    5.93
  -1 -11   1   53.01    1.92
  -1  11   1   53.30    2.25
   1  11  -1   52.18    1.56
  -1 -11   1   57.60    1.75
  -1  11   1   55.78    1.50
  -1  11   0 4745.18   13.84
  -1 -11   0 5051.04   15.28
   1 -11   0 4537.03   17.21
  -1  11   0 4883.81   16.10
  -1 -11   0 4881.84   27.18
   1  11   0 5052.89   19.57
   1 -11   0 4745.79   14.62
   1  11   0 4775.74   14.96
   1 -11   1   42.59    1.58
   1  11   1   40.27    1.52
  -1  11  -1   38.23    1.43
  -1 -11  -1   44.63    1.47
  -1  11  -1   45.85    1.65
   1 -11   1   44.29    1.70
   1  11   2 1237.76   10.14
   1 -11   2 1258.50   10.77
  -1 -11  -2 1145.12    8.28
   1  11   2 1141.62   25.04
  -1  11  -2 1206.08    9.62
  -1  11  -2 1249.36    9.82
   1 -11   2 1200.48    9.06
   1 -11   3   37.23    2.22
   1  11   3   43.81    2.25
  -1  11  -3   40.70    2.10
  -1 -11  -3   39.75    1.80
   1 -11   3   35.72    1.80
  -1  11  -3   44.76    2.09
  -1 -11  -4  556.82   10.30
   1 -11   4  627.15    9.64
   1  11   4  531.04    8.29
  -1  11  -4  519.39    7.55
   1  11   4  503.48   23.63
   1 -11   4  555.71    7.65
  -1 -11  -4  471.26    6.75
  -1  11  -4  576.13    8.69
   1 -11   5    6.30    1.60
   1  11   5   19.23    8.15
   1 -11   5    7.70    1.35
   1  11   5    9.63    1.72
  -1 -11  -5   14.33    1.63
  -1  11  -5    2.03    1.14
  -1 -11  -5    8.17    2.36
  -1  11  -5   11.85    1.82
   1  11   6  407.02    8.51
   1  11   6  433.35    8.99
  -1 -11  -6  430.81    7.62
  -1 -13   5   26.88    1.92
   1 -13  -5   16.78    2.42
   1  13  -5   21.91    1.85
  -1  13   5   21.10    2.03
   1  13  -5   15.46    1.69
  -1 -13   5   14.17    2.14
   1 -13  -5   16.19    1.09
   1  13  -4    0.52    0.84
  -1  13   4    2.34    1.17
  -1 -13   4    2.51    0.82
  -1 -13   4   -1.47    1.20
   1 -13  -4    2.98    0.79
   1  13  -4   -0.64    0.82
  -1 -13   3   18.85    1.38
  -1 -13   3   19.72    1.68
   1  13  -3   12.79    1.33
   1 -13  -3   14.79    1.12
  -1  13   3   16.76    1.47
   1  13  -3   24.10    1.60
  -1  13   2    7.30    1.21
   1 -13  -2    5.97    0.69
  -1 -13   2    2.67    0.55
  -1 -13   2    3.93    0.86
   1  13  -2    5.06    0.77
   1  13  -2    5.87    0.83
  -1 -13   1   37.93    1.57
   1 -13  -1   45.67    1.45
  -1  13   1   40.41    1.41
  -1 -13   1   36.97    1.82
  -1  13   1   50.60    2.18
   1  13  -1   34.22    1.36
   1  13  -1   37.93    1.67
  -1 -13   0   20.97    2.29
   1 -13   0   21.78    1.10
   1  13   0   22.94    1.12
  -1  13   0   24.09    1.08
  -1 -13   0   20.01    1.05
   1 -13   0   18.94    1.35
   1  13   0   19.80    1.37
  -1  13   0   26.38    1.33
   1 -13   1   40.29    1.67
   1 -13   1   48.55    1.88
  -1 -13  -1   47.69    1.60
   1  13   1   42.09    1.68
  -1  13  -1   46.61    1.78
  -1  13  -1   48.26    1.67
   1 -13   2  207.55    3.92
  -1 -13  -2  189.61    3.46
   1 -13   2  204.54    4.43
   1  13   2  196.07    4.04
  -1  13  -2  175.54    3.77
   1  13   2  176.89   11.07
  -1  13  -2  175.83    3.70
  -1  13  -3    9.81    1.36
   1 -13   3   15.17    1.60
   1 -13   3    9.85    1.05
   1  13   3   10.51    1.16
  -1  13  -3    8.32    1.05
  -1 -13  -3    6.27    6.60
  -1  13  -4    5.19    1.06
   1 -13   4    5.94    1.52
  -1 -13  -4    7.00    1.75
  -1 -13  -4    6.12    0.96
  -1  13  -4    7.11    1.32
   1  13   4   10.22    1.74
   1 -13   4    6.22    1.27
   1 -13   5   10.48    1.73
  -1 -13  -5   11.07    2.19
   1  13   5    9.04    1.71
  -1  13  -5    8.93    1.80
  -1 -13  -5    7.18    1.21
   1 -15  -5   61.98    2.54
   1  15  -5   50.30    2.72
   1 -15  -5   60.74    3.97
  -1 -15   5   57.52    3.33
  -1  15   4   17.59    1.75
   1  15  -4   23.55    1.70
  -1 -15   4   14.85    1.89
   1  15  -4   21.68    1.77
   1 -15  -4   22.06    2.23
  -1 -15   4   26.01    1.79
   1 -15  -3  220.03    3.79
  -1 -15   3  208.82    5.02
   1  15  -3  221.40    4.66
  -1  15   3  216.34    4.44
  -1 -15   3  212.44    4.50
   1 -15  -2   63.23    1.89
  -1 -15   2   47.10    2.14
  -1  15   2   62.56    3.77
   1  15  -2   51.73    2.01
  -1 -15   2   47.80    2.15
   1  15  -2   45.25    2.00
   1  15  -1   88.39    2.36
  -1 -15   1  100.13    2.68
  -1  15   1   93.93    2.94
   1 -15  -1  108.44    2.43
  -1  15   1   95.60    2.34
   1  15  -1   97.80    2.83
   1 -15  -1  109.94    5.86
  -1 -15   1   87.12    3.01
  -1 -15   0   76.77    2.15
  -1  15   0   73.08    2.33
  -1 -15   0   65.93    3.89
   1 -15   0   76.89    2.95
   1 -15   0   82.15    2.23
  -1  15   0   72.27    1.96
   1  15   0   73.83    2.12
   1  15   0   83.11    2.84
  -1 -15  -1  364.27   16.26
  -1 -15  -1  374.71    4.81
   1 -15   1  387.15    5.53
   1 -15   1  352.70    5.39
   1  15   1  376.92    5.13
  -1  15  -1  381.93    5.34
  -1  15  -1  335.39    4.73
   1  15   1  400.00    8.29
   1 -15   2    4.39    0.88
  -1  15  -2    1.52    0.57
  -1 -15  -2    3.58    0.64
  -1  15  -2    5.26    1.10
   1  15   2    6.47    1.34
   1 -15   2    3.26    0.98
  -1 -15  -3    8.96    9.50
  -1  15  -3    7.94    1.02
   1  15   3   11.02    1.47
  -1  15  -3    6.44    1.12
   1 -15   3   11.29    1.26
  -1 -15  -3   12.29    1.28
   1 -15   3   12.14    1.72
  -1 -15  -4   39.93    3.33
  -1  15  -4   38.11    2.47
   1 -15   4   46.66    2.36
  -1 -15  -4   47.02    2.22
   1  15   4   37.79    2.39
   1 -15   4   36.95    2.76
  -1  15  -4   48.23    2.58
  -1 -15  -5   34.06    2.14
  -1 -15  -5   29.02    2.97
   1 -17  -5   13.18    1.82
   1 -17  -5    9.57    2.36
   1  17  -4    0.25    0.94
  -1 -17   4    0.26    1.51
   1  17  -4    1.73    0.95
  -1 -17   4    0.53    0.88
   1 -17  -3 1741.11   10.87
   1  17  -3 1767.41   13.94
  -1  17   3 1854.86   14.12
  -1 -17   3 1671.79   13.51
   1 -17  -3 1704.99   44.02
  -1 -17   3 1727.20   14.99
   1  17  -3 1597.17   12.28
  -1  17   3 1610.48   25.61
  -1 -17   2    0.30    0.69
  -1  17   2    2.37    1.33
   1  17  -2    2.56    0.81
  -1 -17   2    2.28    1.06
   1 -17  -2    4.55    0.78
   1  17  -2   -0.29    0.70
   1 -17  -1   16.84    1.07
   1  17  -1   11.61    1.11
  -1 -17   1   17.30    1.59
  -1  17   1   17.79    1.47
  -1  17   1   22.67    1.26
   1  17  -1   14.77    1.50
  -1 -17   1   11.08    1.21
   1 -17   0  104.01    2.70
  -1  17   0   92.81    2.39
   1  17   0   98.49    3.17
  -1  17   0   95.49    2.86
   1 -17   0   93.18    3.69
  -1 -17   0   94.08    2.53
   1  17   0   92.39    2.53
  -1 -17  -1 2185.87   12.37
  -1 -17  -1 2128.84   39.37
   1 -17   1 2035.11   13.81
   1  17   1 2234.14   19.02
   1  17   1 1941.43   12.54
  -1  17  -1 1837.68   11.37
   1 -17   1 1910.36   13.55
  -1  17  -1 1977.33   13.43
  -1  17  -2   22.70    1.46
   1 -17   2   14.62    1.55
   1  17   2   33.08    4.21
  -1  17  -2   21.66    1.78
   1 -17   2   21.53    1.55
  -1 -17  -2   38.29    9.50
   1  17   2   46.18    2.17
  -1 -17  -2   25.13    1.60
   1  17   3  115.69   11.76
   1 -17   3  145.38    3.91
  -1  17  -3  160.79    4.28
  -1 -17  -3  153.81    3.59
  -1 -17  -3  131.43   15.83
   1 -17   3  155.59    4.78
   1  17   3  145.86    4.28
  -1  17  -3  162.25    4.22
  -1 -17  -4   27.87    2.66
  -1 -17  -4   33.61    2.18
   1 -17   4   18.76    2.25
   1  17   4   36.90    2.46
  -1  17  -4   18.37    1.94
  -1  19   4   -0.14    6.11
  -1  19   4    3.22    1.20
   1 -19  -4   -3.76   11.04
   1 -19  -4    2.39    0.86
  -1  19   3   33.64    4.56
   1  19  -3   29.93    2.02
  -1 -19   3   24.69    1.91
   1  19  -3   32.09    1.86
  -1 -19   3   27.62    2.24
  -1  19   3   20.55    1.66
   1 -19  -3   32.06    1.61
   1  19  -2    0.96    0.57
  -1  19   2    2.05    0.93
   1 -19  -2    0.91    0.57
   1  19  -2    1.20    0.86
  -1 -19   2    1.20    0.99
  -1  19   2    0.92    1.18
  -1 -19   2    3.39    1.05
   1 -19  -1  176.06    8.39
   1 -19  -1  180.08    3.53
   1  19  -1  154.20    3.39
   1  19  -1  168.84    4.14
  -1  19   1  164.10    4.14
  -1  19   1  169.25    3.53
  -1 -19   1  171.50    3.87
  -1 -19   1  142.46    4.77
  -1 -19   0   19.21    1.32
   1 -19   0   22.03    1.43
  -1  19   0   15.28    1.37
  -1 -19   0   26.97    3.16
  -1  19   0   18.71    1.23
   1 -19   0   22.21    2.19
   1  19   0   17.66    1.22
   1  19   0   19.25    1.44
  -1  19  -1   64.56    2.55
  -1  19  -1   66.35    2.26
  -1 -19  -1   74.50    2.34
   1 -19   1   72.55    2.73
   1  19   1   64.12    2.42
   1  19   1   72.62    3.49
  -1 -19  -1   64.52    9.53
  -1  19  -2   -0.83    0.83
   1  19   2    9.46    1.89
  -1 -19  -2    3.17    0.83
  -1  19  -2    2.13    0.90
   1 -19   2   -0.22    0.92
   1 -19   2    3.81    0.92
   1  19   2    7.74    2.98
   1 -19   3   39.02    2.20
  -1 -19  -3   42.77    1.97
   1  19   3   55.26    8.18
  -1  19  -3   42.70    2.23
  -1  19  -3   29.29    2.32
   1  19   3   29.51    2.20
   1 -19   3   37.78    2.84
   1  19   4    8.51    1.54
  -1 -19  -4    9.34    0.95
  -1  21   3    1.80    0.82
   1 -21  -3   -0.02    0.75
   1  21  -2    1.49    0.70
  -1  21   2    0.82    0.69
  -1 -21   2    1.35    1.06
  -1 -21   2    2.03    1.15
   1 -21  -2   -0.27    0.56
   1  21  -2    0.52    1.26
   1 -21  -1  321.17    4.96
   1 -21  -1  321.58   12.04
  -1  21   1  311.00    5.02
   1  21  -1  300.67    5.00
  -1 -21   1  320.83    5.61
  -1  21   1  330.19    6.11
  -1 -21   1  293.34    7.57
   1  21  -1  336.53    6.05
   1  21   0    7.88    1.12
   1 -21   0    4.46    1.10
   1  21   0    7.72    1.33
  -1  21   0    6.99    1.16
   1 -21   0   10.56    2.03
  -1 -21   0    9.06    2.99
  -1 -21   0    7.76    1.10
  -1  21   0    4.57    1.13
   1 -21   1    3.26    0.97
   1  21   1    1.81    1.21
   1 -21   1    4.61    1.16
  -1  21  -1    4.53    0.94
  -1  21  -1    3.24    1.30
  -1 -21  -1    5.79    0.90
  -1  21  -2    1.77    0.92
   1 -21   2    1.60    0.92
   1  21   2    1.41    1.89
  -1 -21  -2    1.66    0.67
   1 -21   2    2.78    1.40
  -1  21  -2    1.12    0.80
   1  21   3  119.63    7.53
   1  21   3  110.89    4.05
  -1 -21  -3  128.85    3.44
  -1 -21  -3  124.43   20.07
   1 -23  -2  180.82    3.92
  -1  23   2  187.86    5.47
   1  23  -1    0.49    0.97
  -1  23   1    2.04    1.11
  -1 -23   1    1.57    1.25
   1 -23  -1    1.27    0.76
  -1  23   0  607.95    7.19
   1 -23   0  611.42   12.17
   1 -23   0  734.76    8.50
   1  23   0  745.18    9.70
  -1  23   0  702.13    8.90
  -1 -23   0  701.55    8.21
  -1 -23  -1   60.97    2.41
  -1  23  -1   66.97    3.03
   1 -23   1   62.26    2.84
  -1 -23  -2  177.20    4.03
   1  23   2  178.81    6.61
   2   0  -7   11.86    1.69
  -2   0   7   18.41    1.99
  -2   0   7   13.99    2.66
   2   0  -7   13.90    2.39
   2   0  -6 2878.02   19.09
  -2   0   6 2970.12   19.36
   2   0  -6 3181.17   23.57
  -2   0   6 3088.30   24.05
   2   0  -5   37.00    1.99
   2   0  -5   40.66    2.63
  -2   0   5   34.96    1.93
   2   0  -4  189.76    3.70
  -2   0   4  183.10    4.68
  -2   0   4  169.38    3.54
   2   0  -4  165.52    4.21
   2   0  -3  171.15    3.48
  -2   0   3  169.37    2.92
   2   0  -3  176.19    2.97
  -2   0   2 7093.83   18.13
   2   0  -2 7123.14   16.50
   2   0   1  209.08    3.68
  -2   0  -1  210.07    2.89
   2   0   2 3737.33   19.58
  -2   0  -2 3989.77   21.06
  -2   0  -3   26.01    2.07
   2   0   3   20.81    1.85
   2   0   4 1742.56   17.82
  -2   0  -4 1795.66   18.48
  -2   0  -5   26.60    3.05
   2   0   5   33.33    2.66
  -2   0  -5   29.53    2.28
  -2   0  -6  362.18    9.57
   2   0   6  353.06    9.09
  -2   0  -6  340.28    6.93
   2   0   6  375.83    7.81
  -2  -2   7   -0.75    2.11
  -2   2   7    3.08    1.44
   2   2  -7   -0.22    1.13
   2   2  -7    4.36    1.59
   2  -2  -7    2.59    1.57
  -2   2   7   -2.73    1.93
   2  -2  -7    3.79    1.13
  -2  -2   7    1.77    1.25
  -2  -2   6   11.92    2.31
   2   2  -6   17.53    1.68
  -2  -2   6   26.37    1.89
   2  -2  -6   15.67    1.95
   2  -2  -6    9.67    1.82
  -2   2   6   21.91    2.59
  -2   2   6   14.87    1.61
   2   2  -6   22.43    2.24
   2  -2  -5   15.85    2.02
   2   2  -5   17.04    1.39
  -2  -2   5   16.92    1.43
  -2   2   5   12.91    1.24
  -2   2   5   18.94    2.23
   2   2  -5   10.81    1.44
  -2  -2   5   10.23    1.48
   2  -2  -4   77.53    2.50
   2  -2  -4   69.26    2.86
  -2  -2   4   83.65    3.19
  -2  -2   4   81.50    2.46
  -2   2   4   96.08    3.46
  -2   2   4   84.49    2.52
   2   2  -4   81.13    2.48
   2   2  -4   86.96    2.93
   2  -2  -3  279.96    3.81
  -2  -2   3  257.75    3.67
   2   2  -3  270.35    3.90
  -2   2   3  277.01    4.83
   2   2  -3  263.07    4.14
  -2  -2   3  279.77    4.72
  -2   2   3  281.04    3.75
   2  -2  -3  260.08    4.65
   2   2  -2   66.66    1.69
   2   2  -2   70.00    1.50
  -2  -2   2   66.76    1.67
  -2   2   2   70.61    1.85
  -2  -2   2   68.94    1.48
   2  -2  -2   70.33    1.81
   2   2  -1   63.25    1.07
  -2  -2   1   62.57    1.06
   2   2  -1   59.80    1.02
  -2  -2   1   58.62    1.11
   2   2   0  474.12    3.27
   2   2   0  479.12   10.87
   2   2   1  993.63    6.84
  -2   2  -1  991.57    6.32
  -2  -2  -1 1027.97    8.50
  -2  -2  -1 1026.12    6.58
   2  -2   1  963.53    7.98
   2  -2   1 1011.47    6.40
  -2   2  -1  969.34    7.93
   2   2   1 1071.05    7.97
   2   2   2   68.81    2.55
  -2   2  -2   70.35    2.07
   2  -2   2   65.75    2.03
  -2  -2  -2   65.31    2.01
   2   2   2   73.59    2.25
  -2   2  -2   61.88    2.50
   2  -2   2   70.26    2.66
   2  -2   3  135.25    3.42
  -2  -2  -3  108.89    4.10
  -2  -2  -3  120.90    3.22
   2  -2   3  134.47    4.29
   2   2   3  104.30    3.69
   2   2   3  144.26    3.62
  -2   2  -3  132.97    3.35
  -2   2  -3   97.99    3.69
   2  -2   4   64.37    3.46
   2  -2   4   55.43    2.52
  -2   2  -4   60.72    2.63
  -2   2  -4   55.64    3.25
  -2  -2  -4   64.74    3.69
   2   2   4   69.12    2.97
  -2  -2  -4   65.14    2.78
  -2   2  -5  225.14    5.35
   2  -2   5  205.44    6.53
  -2   2  -5  245.77    7.26
   2  -2   5  257.53    5.88
  -2  -2  -5  254.73    7.67
  -2  -2  -5  278.25    6.16
   2   2   5  262.87    6.10
   2   2   5  244.18    7.18
   2  -2   6    2.76    1.46
   2  -2   6    8.56    2.50
  -2   2  -6    1.67    2.03
  -2  -2  -6    8.95    1.88
  -2   2  -6    4.86    1.45
  -2  -2  -6   10.19    2.99
   2   2   6    1.28    1.39
   2  -4  -6    8.41    2.03
  -2   4   6    6.69    1.42
   2  -4  -6    6.77    1.25
  -2  -4   6    9.68    1.27
   2   4  -6    9.62    1.49
   2   4  -6   10.77    1.75
  -2   4   6    3.52    1.83
  -2  -4   6   11.16    2.05
   2  -4  -5    2.73    1.66
  -2  -4   5    3.63    1.06
   2   4  -5    0.79    0.82
  -2   4   5    1.74    0.81
   2   4  -5    3.00    0.96
  -2  -4   5    3.02    1.70
  -2   4   5    6.62    1.65
  -2  -4   4  808.36    9.64
   2   4  -4  838.54    8.86
   2   4  -4  788.13    8.08
   2  -4  -4  851.07    7.86
  -2   4   4  845.23    9.57
   2  -4  -4  832.06   10.11
  -2   4   4  835.55    8.21
  -2  -4   4  796.47    7.78
  -2   4   3   12.14    0.87
   2  -4  -3   11.71    1.31
   2   4  -3    6.16    0.82
  -2   4   3    6.15    1.08
   2  -4  -3    8.52    0.83
  -2  -4   3    9.07    0.90
   2   4  -3    9.37    0.80
  -2  -4   3    8.33    0.72
  -2  -4   2  241.28    3.30
   2   4  -2  238.80    3.12
   2  -4  -2  246.67    3.40
  -2   4   2  262.74    2.91
  -2  -4   2  247.97    3.04
  -2   4   2  228.90    3.05
   2   4  -2  253.63    3.21
   2  -4  -2  245.86    2.75
   2   4  -1   36.30    0.89
  -2  -4   1   38.47    0.95
  -2  -4   0 2742.42   26.79
  -2  -4   0 2665.26    8.24
   2  -4   0 2631.27    7.26
  -2   4   0 2597.47    7.95
   2   4   0 2719.83    8.76
  -2   4   0 2628.06    7.56
   2  -4   0 2531.66    8.40
  -2   4  -1   -0.65    0.43
  -2  -4  -1   14.71    1.01
  -2  -4  -1   11.77    0.73
  -2   4  -1    3.32    0.35
   2  -4   1    2.81    0.65
   2  -4   1    1.68    0.47
   2   4   1    1.87    0.44
  -2   4  -2   15.29    1.01
   2  -4   2   19.09    1.13
   2   4   2   13.80    1.31
  -2  -4  -2   18.09    1.49
   2   4   2   18.86    1.20
  -2  -4  -2   15.04    1.02
  -2   4  -2   15.33    1.23
   2  -4   2   17.84    1.56
   2  -4   3    6.40    1.40
  -2  -4  -3    7.19    0.91
   2   4   3   13.22    1.49
   2  -4   3   13.17    1.33
  -2   4  -3    2.37    0.77
  -2  -4  -3   10.10    1.72
  -2   4  -3   13.01    1.21
  -2  -4  -4   39.85    3.10
   2  -4   4   39.73    2.16
   2   4   4   51.92    2.71
  -2   4  -4   39.30    2.65
   2  -4   4   27.53    2.43
   2   4   4   30.30    2.31
  -2  -4  -4   36.09    2.00
  -2   4  -4   38.95    2.12
  -2  -4  -5    9.48    1.48
   2  -4   5    5.37    1.18
   2   4   5    5.90    1.15
  -2   4  -5    4.44    1.26
   2  -4   5    8.41    1.79
   2   4   5   10.91    2.07
  -2   4  -5    9.09    1.88
  -2  -4  -5    7.70    2.06
   2   4   6    5.58    2.04
  -2  -4  -6    7.48    1.66
   2  -4   6    9.32    2.71
   2   4   6    5.76    1.53
  -2  -4  -6    4.30    2.13
  -2   4  -6    5.69    1.61
   2  -6  -6   13.74    2.32
  -2   6   6   14.72    2.35
  -2   6   6   16.54    1.80
   2   6  -6   18.45    2.21
   2   6  -6   14.27    1.58
   2  -6  -6   18.72    1.60
  -2  -6   6   22.66    1.96
  -2  -6   6   17.15    2.53
   2   6  -5  229.88    5.36
   2   6  -5  224.06    4.83
   2  -6  -5  228.63    4.59
   2  -6  -5  251.71    6.59
  -2  -6   5  238.72    4.84
  -2   6   5  233.92    5.79
  -2  -6   5  242.23    6.24
  -2   6   4   72.05    2.89
   2  -6  -4   85.21    2.53
  -2  -6   4   76.27    2.45
   2   6  -4   73.38    2.47
  -2  -6   4   86.64    3.13
   2   6  -4   66.01    2.56
   2  -6  -4   80.98    3.36
   2  -6  -3 2945.24   16.38
   2   6  -3 3006.11   14.64
  -2   6   3 2967.06   13.53
  -2   6   3 2934.51   14.68
  -2  -6   3 3055.65   15.87
   2   6  -3 3103.02   13.94
   2  -6  -3 3086.56   12.65
  -2  -6   3 3052.18   13.51
   2   6  -2   50.39    1.50
  -2  -6   2   50.93    1.52
   2   6  -2   53.31    1.56
   2  -6  -2   50.63    1.22
   2  -6  -2   50.42    1.58
  -2  -6   2   44.93    1.65
  -2   6   2   42.74    1.29
  -2  -6   1  545.91    4.34
   2   6  -1  532.86    4.00
  -2   6   1  534.97    3.19
   2  -6  -1  534.75    3.08
   2   6  -1  552.95    4.78
  -2   6   1  527.48    4.60
   2  -6   0  405.67    3.53
   2  -6   0  404.81    3.33
   2   6   0  401.12    3.70
  -2  -6   0  410.05    3.58
   2   6   0  411.32    7.30
  -2  -6   0  419.03   10.66
  -2   6   0  403.96    3.33
  -2   6  -1 3864.99   14.59
   2  -6   1 3859.99   12.82
   2  -6   1 3837.87   14.91
   2  -6   2   93.08    2.39
  -2   6  -2   91.48    2.70
   2   6   2   93.03    2.66
  -2  -6  -2   86.84    2.40
  -2  -6  -2   90.74    3.15
   2  -6   2   91.24    2.91
  -2   6  -3 1744.55   12.49
   2  -6   3 1869.70   12.79
  -2  -6  -3 1926.19   17.30
  -2  -6  -3 1684.38   12.16
   2   6   3 1820.47   13.43
   2   6   3 1598.95   13.84
   2  -6   3 1855.87   16.04
  -2   6  -3 1805.69   14.56
  -2   6  -4    9.83    1.59
   2  -6   4   11.56    1.48
   2  -6   4    8.26    1.32
  -2  -6  -4   12.91    1.48
   2   6   4   11.53    1.71
  -2   6  -4   11.19    1.38
   2   6   4   12.57    1.64
  -2   6  -5  109.11    5.13
   2   6   5  130.78    5.02
  -2  -6  -5  147.38    4.31
  -2   6  -5  155.12    4.52
   2  -6   5  152.24    5.87
   2  -6   5  141.11    4.33
  -2  -6  -5  181.37    6.84
   2   6   5  175.94    5.68
   2   6   6   24.32    2.40
   2   6   6   21.43    2.80
  -2  -6  -6   26.56    3.60
   2  -6   6   32.01    3.41
  -2  -6  -6   38.47    2.64
  -2   6  -6   30.85    2.58
  -2  -8   6   79.48    4.26
   2   8  -6   89.77    3.51
  -2   8   6   76.65    3.85
  -2  -8   6   83.95    3.27
  -2   8   6   94.01    3.76
   2  -8  -6   80.02    4.42
   2  -8  -6   71.61    2.98
   2   8  -6   87.44    3.69
   2   8  -5   17.43    1.76
   2  -8  -5   27.04    2.49
  -2  -8   5   15.85    1.39
   2  -8  -5   23.94    1.47
   2   8  -5   16.24    1.61
  -2   8   5   18.32    1.93
  -2  -8   5   11.45    1.56
   2  -8  -4   17.75    1.24
  -2  -8   4   20.03    1.59
   2   8  -4   16.69    1.28
  -2  -8   4   14.10    1.30
  -2   8   4   19.48    1.50
   2  -8  -4   19.19    1.92
   2   8  -4   22.15    1.65
  -2  -8   3  187.28    3.45
   2   8  -3  190.06    3.63
   2  -8  -3  199.95    4.48
   2   8  -3  182.07    3.49
  -2   8   3  180.44    3.47
   2  -8  -3  168.62    2.95
  -2  -8   3  190.96    4.06
   2   8  -2  437.99    4.72
  -2  -8   2  420.14    4.83
  -2   8   2  427.86    4.31
  -2  -8   2  477.53    5.24
   2  -8  -2  468.33    3.98
   2   8  -2  420.15    4.81
   2   8  -1  102.33    2.29
   2   8  -1  114.66    2.04
   2  -8  -1  106.69    1.60
  -2   8   1  111.57    1.65
  -2  -8   1  108.02    2.54
  -2   8   1  106.31    2.15
   2  -8  -1  106.99    3.34
  -2  -8   0  296.40    3.32
   2  -8   0  312.23    3.38
  -2   8   0  287.94    3.05
   2   8   0  283.01    3.39
   2  -8   0  277.18    3.15
  -2   8   0  289.22    3.28
   2   8   0  317.86    6.16
   2   8   1  174.60    3.32
   2  -8   1  173.36    3.28
  -2   8  -1  179.02    3.03
  -2  -8  -1  176.90    2.83
   2  -8   1  176.07    2.83
   2   8   2    8.19    0.93
   2  -8   2    8.40    1.06
  -2  -8  -2    5.19    0.56
   2  -8   2    9.58    0.95
  -2  -8  -2   11.51    1.56
  -2   8  -2    5.50    0.83
  -2   8  -2    5.80    0.85
  -2  -8  -3   69.45    3.41
  -2  -8  -3   52.95    2.17
   2   8   3   62.60    9.92
   2   8   3   57.18    2.55
   2  -8   3   60.97    2.31
   2  -8   3   50.96    2.66
  -2   8  -3   61.95    2.69
  -2   8  -3   54.31    2.25
   2   8   4  161.64    4.65
   2  -8   4  187.17    5.74
   2   8   4  170.93    4.96
  -2   8  -4  187.34    4.63
  -2   8  -4  167.15    4.77
  -2  -8  -4  161.65    4.15
  -2  -8  -4  179.59    5.99
   2  -8   4  174.71    4.29
  -2  -8  -5   42.90    3.76
   2  -8   5   41.90    2.44
  -2   8  -5   29.93    2.47
   2   8   5   35.25    2.52
   2   8   5   34.11    2.98
  -2  -8  -5   35.97    2.24
   2  -8   5   35.72    3.39
  -2   8  -5   44.03    2.90
  -2  -8  -6   14.14    1.78
   2   8   6   17.52    2.48
  -2 -10   6   24.41    2.22
  -2  10   6   18.91    2.17
  -2 -10   6   26.39    2.87
   2  10  -6   20.86    2.19
   2  10  -6   17.28    1.83
   2 -10  -6   21.98    2.61
   2 -10  -6   25.42    1.89
   2  10  -5   53.75    2.67
  -2  10   5   66.03    3.00
   2  10  -5   56.35    2.63
  -2 -10   5   57.18    2.50
  -2 -10   5   57.54    3.15
   2 -10  -5   62.60    3.64
   2 -10  -5   48.97    2.19
  -2  10   4    1.40    0.71
   2  10  -4    0.85    0.87
  -2 -10   4    1.83    0.61
   2  10  -4   -0.22    0.63
  -2 -10   4    0.90    0.90
   2 -10  -4    2.83    0.76
   2 -10  -3  410.02    6.12
   2  10  -3  326.34    5.02
  -2 -10   3  357.15    5.64
   2  10  -3  337.74    5.03
   2 -10  -3  353.67    4.31
  -2  10   3  383.16    5.29
  -2 -10   3  370.50    5.11
   2  10  -2   77.12    2.04
  -2 -10   2   94.83    2.47
  -2 -10   2   80.46    2.30
  -2  10   2  128.81    5.67
   2 -10  -2   83.84    1.72
   2 -10  -2   37.49    4.94
  -2  10   2   95.47    2.23
   2  10  -2   83.48    2.27
   2 -10  -1   15.80    1.84
   2  10  -1   16.20    0.87
   2 -10  -1   16.90    0.75
   2  10  -1   18.62    1.35
  -2 -10   1   17.56    0.97
  -2  10   1   14.17    0.91
  -2 -10   1   15.00    1.16
  -2  10   1   14.01    0.69
   2 -10   0   13.65    0.84
  -2 -10   0   10.81    0.72
   2  10   0   20.23    0.99
  -2  10   0   14.41    0.85
   2 -10   0   15.82    0.89
  -2  10   0   14.88    0.76
   2  10   0   16.49    1.37
  -2  10  -1  768.55    6.69
   2  10   1  804.98   18.77
   2 -10   1  795.75    7.26
   2 -10   1  738.60    6.38
  -2 -10  -1  768.84    6.36
  -2 -10  -1  774.29   21.36
  -2  10  -1  755.34    6.77
  -2  10  -2   17.81    1.22
   2  10   2   19.23    7.60
  -2  10  -2   26.33    1.55
  -2 -10  -2   30.98    1.47
   2  10   2   23.07    1.49
   2 -10   2   21.31    1.25
   2 -10   2   23.97    1.37
   2 -10   3   34.99    1.79
  -2  10  -3   48.59    2.20
   2  10   3   25.74    1.81
   2  10   3   -3.58    7.79
  -2  10  -3   48.58    2.38
   2 -10   3   52.47    2.68
  -2 -10  -3   18.20    1.33
  -2 -10  -3   26.66    2.22
  -2  10  -4  247.50    5.91
   2 -10   4  273.81    6.75
  -2  10  -4  226.13    5.13
   2  10   4   43.56   10.74
   2 -10   4  131.69    3.83
  -2 -10  -5  239.72    7.92
   2 -10   5  224.07    5.43
   2  10   5  206.20    5.84
  -2  10  -5  180.67    5.66
   2  10   5  250.06    6.66
  -2 -10  -5  190.54    4.90
   2 -10   5  214.65    6.90
  -2  10  -5  237.38    5.77
  -2 -10  -6    3.79    1.15
   2  10   6    8.88    2.24
   2 -12  -6 1590.91   19.68
   2  12  -6 1454.25   14.81
  -2 -12   6 1600.82   17.43
   2 -12  -6 1496.62   12.88
  -2  12   6 1553.48   15.51
  -2 -12   5   12.70    1.99
  -2  12   5   19.46    1.79
   2 -12  -5   21.67    1.37
   2  12  -5   18.46    1.49
   2  12  -5   19.30    1.96
  -2  12   5   27.03   10.68
   2 -12  -5   24.02    2.63
  -2 -12   5   18.88    1.60
  -2  12   4    1.28    0.82
  -2 -12   4    1.04    1.19
   2  12  -4   -0.35    0.79
   2  12  -4    1.94    0.68
   2 -12  -4    1.32    0.53
  -2 -12   4    0.26    0.71
   2 -12  -4    1.38    1.04
   2  12  -3   52.62    2.03
  -2 -12   3   52.57    2.39
   2 -12  -3   60.82    1.83
  -2  12   3   66.80    2.29
   2  12  -3   64.60    2.34
  -2 -12   3   54.01    2.12
   2  12  -2 4731.34   18.72
   2  12  -2 4751.12   17.50
  -2 -12   2 4769.01   19.62
  -2  12   2 4775.44   27.34
   2  12  -1   47.90    1.58
  -2  12   1   47.13    1.38
   2 -12  -1   48.15    1.40
   2 -12  -1   39.22    2.53
   2  12  -1   43.81    1.83
  -2 -12   1   49.87    1.72
  -2  12   1   44.88    1.70
  -2 -12   1   42.14    2.12
  -2  12   0  425.05    4.78
  -2 -12   0  381.84    4.57
   2 -12   0  470.59    4.99
   2 -12   0  377.75    4.68
   2  12   0  403.37    4.77
  -2  12   0  384.71    4.06
  -2 -12   0  461.89   11.26
   2  12   0  438.12    6.94
   2 -12   1   91.96    2.61
   2 -12   1   80.47    2.21
  -2  12  -1   98.62    2.41
  -2 -12  -1   88.56    2.19
   2  12   1  106.58    2.57
  -2  12  -1   91.99    2.42
  -2 -12  -2 1031.68   32.56
  -2  12  -2 1170.84    9.94
   2 -12   2 1160.18   11.05
  -2  12  -2 1207.62   10.03
   2  12   2 1206.43   10.55
  -2 -12  -2 1113.58    8.66
   2  12   2  946.63   24.52
   2 -12   2 1116.89    9.15
  -2  12  -3   34.74    2.05
   2 -12   3   21.70    1.58
   2 -12   3   45.10    2.54
  -2  12  -3   21.68    1.75
   2  12   3   36.10    2.18
  -2 -12  -3   34.75    1.88
  -2 -12  -3   21.40    2.22
   2  12   3    1.55    6.98
   2  12   4  223.80    5.79
  -2 -12  -4  208.81    4.56
   2 -12   4  243.72    6.35
  -2  12  -4  252.45    5.59
   2 -12   4  257.37    5.38
  -2  12  -4  217.05    5.55
  -2 -12  -4  248.24    7.41
   2  12   5   25.71    2.35
   2  12   5   22.51   12.37
  -2 -12  -5   31.55    3.39
  -2  12  -5   22.88    2.18
  -2 -12  -5   25.25    1.95
   2 -12   5   18.77    2.63
  -2 -14   5    3.95    1.62
   2  14  -5    3.72    1.15
  -2  14   5    1.24    1.10
   2 -14  -5    0.07    0.75
  -2 -14   5    4.09    1.03
   2  14  -5    5.17    1.06
   2 -14  -5    0.11    1.76
   2  14  -4   16.94    1.51
   2  14  -4   14.01    1.45
   2 -14  -4   14.29    1.76
  -2 -14   4   11.45    1.59
  -2 -14   4   16.84    1.44
  -2 -14   3    2.09    0.97
  -2  14   3    4.44    4.28
   2 -14  -3    3.19    0.74
   2  14  -3    2.00    0.64
   2  14  -3    0.95    0.64
  -2  14   3    3.24    0.67
  -2 -14   3    1.89    0.72
  -2 -14   2   68.93    2.55
   2 -14  -2   75.35    1.88
   2  14  -2   69.22    2.14
   2  14  -2   72.69    2.48
  -2  14   2   65.42    3.22
  -2 -14   2   75.19    2.56
   2  14  -1  113.55    3.07
   2 -14  -1  104.51    2.21
  -2 -14   1  109.69    2.75
  -2  14   1  105.38    2.71
  -2  14   1  109.14    2.27
   2  14  -1  111.12    2.53
  -2 -14   1  116.31    3.90
  -2 -14   0  160.36    7.09
   2 -14   0  144.45    3.30
   2 -14   0  144.01    2.96
  -2  14   0  151.74    2.69
  -2 -14   0  166.06    3.08
   2  14   0  143.64    3.00
   2  14   0  153.84    4.18
  -2  14   0  170.58    3.29
  -2  14  -1  139.77    2.95
  -2 -14  -1  146.86    2.96
  -2  14  -1  138.10    3.14
   2 -14   1  149.93    3.49
   2  14   1  146.14    6.06
   2 -14   1  142.98    3.15
  -2 -14  -2   31.84    1.56
  -2  14  -2   32.67    1.72
   2 -14   2   36.34    2.12
   2  14   2   30.04    1.78
   2 -14   2   35.22    1.73
  -2 -14  -3   95.31   14.91
  -2  14  -3   82.85    3.02
   2 -14   3   81.85    2.80
  -2 -14  -3  101.73    2.82
   2  14   3   85.99    3.31
  -2  14  -3   75.06    2.90
   2 -14   3   94.39    3.66
  -2  14  -4   48.72    2.85
  -2 -14  -4   53.53    3.55
  -2 -14  -4   48.40    2.31
   2 -14   4   49.25    2.44
  -2  14  -4   42.58    2.56
   2  14   4   53.25    2.94
   2  14   5  117.91    4.68
  -2 -14  -5  109.55    5.63
   2 -16  -5   22.06    2.73
   2  16  -5   22.50    2.18
  -2 -16   4   97.14    3.84
  -2  16   4  101.99    8.15
   2  16  -4  102.22    3.57
  -2  16   4   95.08    3.40
   2 -16  -4   82.94    2.54
  -2 -16   4  101.74    3.37
   2  16  -4   96.92    3.21
   2 -16  -4  100.84    3.92
  -2 -16   3  104.58    3.47
  -2 -16   3   90.69    3.06
   2  16  -3   79.22    2.66
   2 -16  -3   89.97    2.36
  -2  16   3  105.88    3.14
   2  16  -3  102.90    3.24
  -2  16   2   11.67    1.30
  -2 -16   2   12.62    1.28
   2  16  -2   15.98    1.58
  -2 -16   2   12.74    1.41
  -2  16   2   12.83    1.02
   2  16  -2   12.74    1.14
  -2  16   1   23.93    1.47
   2 -16  -1   28.91    1.27
  -2 -16   1   25.97    1.99
  -2  16   1   28.32    1.29
  -2 -16   1   20.96    1.37
   2 -16  -1   23.77    2.61
   2  16  -1   25.44    1.35
   2  16  -1   27.84    1.70
   2 -16   0  613.25    6.48
   2  16   0  622.51    8.26
  -2 -16   0  641.40    6.51
  -2  16   0  594.47    5.98
  -2 -16   0  587.81   14.12
   2  16   0  579.87    6.59
  -2  16   0  635.36    6.79
   2 -16   0  573.22    7.23
  -2  16  -1  173.31    3.75
   2  16   1  151.71    3.58
   2 -16   1  155.81    3.74
   2 -16   1  166.52    3.66
  -2 -16  -1  163.10    3.27
   2  16   1  161.32    6.13
  -2  16  -1  162.14    3.34
   2 -16   2   17.36    1.57
  -2  16  -2   22.61    1.55
   2 -16   2   11.77    1.65
  -2  16  -2   10.40    1.31
  -2 -16  -2   23.40    1.38
   2  16   2   14.07    1.53
  -2 -16  -2    1.62    7.29
   2 -16   3   38.05    2.01
  -2 -16  -3   36.44    1.86
  -2  16  -3   38.24    2.19
   2  16   3   42.32    2.47
  -2 -16  -4  220.44    6.91
   2 -16   4  180.36    4.60
  -2  16  -4  188.12    4.99
   2 -16   4  200.07    6.00
   2  16   4  140.78   17.03
   2  16   4  181.38    5.40
  -2 -16  -4  181.81    4.26
  -2  16  -4  178.77    4.87
   2 -18  -4   39.55    1.83
  -2 -18   4   26.68    2.50
  -2  18   4   39.97    2.37
   2  18  -4   23.62    2.17
  -2  18   4   22.22    6.49
   2 -18  -4   29.70   11.56
   2 -18  -3  549.19    5.97
  -2 -18   3  555.34    8.08
  -2 -18   3  504.47    7.80
   2  18  -3  520.80    7.05
   2  18  -3  520.44    7.50
  -2  18   3  503.74    6.97
  -2  18   3  497.89   11.24
   2  18  -2   23.74    1.44
  -2 -18   2   18.55    1.81
   2 -18  -2   17.25    5.07
  -2 -18   2   22.69    1.77
  -2  18   2   21.75    2.01
   2  18  -2   21.54    1.81
   2 -18  -2   26.08    1.32
   2 -18  -1  237.43    7.47
   2  18  -1  225.80    4.76
  -2 -18   1  231.33    4.42
   2 -18  -1  237.13    3.91
  -2  18   1  230.80    4.53
   2  18  -1  213.80    4.08
  -2  18   1  222.05    3.75
  -2 -18   1  230.62    6.64
   2 -18   0   73.69    2.45
  -2  18   0   79.45    2.25
  -2  18   0   92.03    2.83
   2  18   0   82.48    3.16
   2 -18   0   77.17    3.10
  -2 -18   0   80.83    2.42
   2  18   0   86.08    2.63
  -2  18  -1  229.96    4.55
  -2  18  -1  223.66    4.02
  -2 -18  -1  230.99    4.11
   2  18   1  233.62    7.01
   2  18   1  211.69    4.45
   2 -18   1  213.17    4.47
   2 -18   1  236.67    4.84
   2 -18   2   46.90    2.20
   2  18   2   48.74    5.24
  -2 -18  -2   38.20    1.81
   2  18   2   52.76    2.64
  -2  18  -2   50.56    2.41
  -2  18  -2   32.68    1.80
   2 -18   2   39.75    2.35
  -2  18  -3  329.88    6.36
  -2  18  -3  312.86    5.94
   2 -18   3  315.67    5.79
  -2 -18  -3  316.63    5.35
   2  18   3  322.30    6.66
   2 -18   3  308.34    7.01
   2  18   4   84.86   13.56
  -2 -18  -4   21.53    2.08
   2 -20  -4   72.33    2.46
  -2  20   4   57.47    2.99
   2  20  -3   18.20    1.78
   2 -20  -3   15.96    1.12
  -2  20   3   14.14    1.72
  -2 -20   3   18.09    1.84
  -2  20   2   26.87    1.62
  -2 -20   2   23.05    1.96
   2  20  -2   24.43    1.53
   2 -20  -2   21.91    1.34
  -2 -20   2   28.73    2.27
   2  20  -2   21.29    1.84
  -2 -20   1    0.78    1.62
  -2  20   1    2.72    1.05
  -2 -20   1    1.89    0.90
   2  20  -1    0.91    0.88
   2 -20  -1    3.20    0.68
   2  20  -1    2.00    0.84
  -2  20   1    3.69    0.69
   2  20   0  136.32    3.46
  -2 -20   0  148.37    8.42
   2 -20   0  125.04    3.36
   2 -20   0  136.53    4.58
  -2  20   0  129.33    3.01
  -2  20   0  136.46    3.62
   2  20   0  138.10    4.23
  -2 -20   0  140.49    3.42
   2 -20   1   21.52    1.73
  -2 -20  -1   18.22    1.43
  -2  20  -1   13.97    1.45
   2 -20   1   14.43    1.60
  -2  20  -1   12.58    1.18
   2  20   1   18.42    1.28
   2  20   1   22.67    2.33
   2 -20   2   42.96    2.93
   2  20   2   47.76    4.54
  -2  20  -2   46.92    2.14
  -2 -20  -2   53.64    2.17
   2  20   2   54.72    2.65
  -2  20  -2   43.95    2.35
   2 -20   2   55.38    2.53
   2  20   3    8.58    1.24
   2 -20   3    4.65    1.60
  -2  20  -3    8.99    1.60
  -2 -20  -3    9.13    1.23
  -2 -20  -3    5.96   11.52
  -2  22   2  164.24    3.97
   2  22  -2  180.92    4.77
   2 -22  -2  163.19    3.55
  -2  22   2  189.15    4.98
  -2 -22   2  177.32    4.77
  -2  22   1    0.08    1.14
  -2 -22   1    0.33    0.86
   2 -22  -1    0.29    0.85
   2  22  -1    2.32    1.27
  -2  22   1    0.52    0.60
  -2 -22   0  153.00    9.20
   2 -22   0  157.43    3.96
   2 -22   0  121.90    4.84
  -2 -22   0  137.88    3.52
   2  22   0  127.34    3.51
  -2  22   0  133.58    3.25
   2  22   0  140.39    4.34
  -2  22   0  145.26    3.95
   2 -22   1  176.31    4.58
   2 -22   1  165.64    4.66
  -2  22  -1  164.12    3.72
  -2 -22  -1  163.46    3.77
  -2  22  -1  171.95    4.35
   2 -22   2   75.23    3.42
  -2 -22  -2   71.74    2.58
   2  22   2   85.33    5.33
  -2  22  -2   87.15    3.37
  -3  -1   7   12.84    2.46
  -3   1   7   10.09    2.11
   3  -1  -7    8.22    1.57
   3   1  -7    6.88    1.88
   3   1  -7   12.95    1.68
  -3  -1   7    8.72    1.47
  -3   1   7   10.78    1.49
   3  -1  -7    8.88    1.96
  -3   1   6  266.80    5.47
   3   1  -6  241.12    5.17
   3   1  -6  261.24    6.11
  -3  -1   6  260.16    5.35
   3  -1  -6  272.24    6.45
   3  -1  -6  224.44    4.92
  -3  -1   6  207.04    6.23
  -3   1   6  216.57    6.37
   3  -1  -5   23.69    1.61
   3   1  -5   23.32    1.85
   3   1  -5   30.42    1.75
  -3   1   5   25.98    2.30
  -3   1   5   20.54    1.45
  -3  -1   5   24.03    1.55
   3  -1  -5   26.50    1.94
   3  -1  -4  337.76    4.69
   3   1  -4  364.76    4.91
  -3   1   4  354.28    4.75
  -3  -1   4  369.13    6.22
   3  -1  -4  331.11    5.38
   3   1  -4  333.03    5.23
  -3   1   4  327.80    6.10
  -3  -1   4  320.88    4.52
   3   1  -3   57.28    1.78
   3  -1  -3   50.66    1.50
  -3   1   3   52.72    1.50
   3   1  -3   61.32    1.69
  -3  -1   3   55.97    1.55
   3  -1  -3   58.18    1.82
  -3   1   3   63.30    2.17
  -3  -1   3   56.02    1.95
  -3  -1   2 1505.22    7.14
   3  -1  -2 1498.14    6.18
  -3  -1   2 1503.60    6.07
   3   1  -2 1490.57    6.29
   3  -1  -2 1518.70    5.80
   3   1  -2 1466.99    6.29
  -3   1   2 1469.01    7.24
   3   1  -1   37.12    0.69
   3   1  -1   39.77    0.89
  -3  -1   1   41.28    1.35
  -3  -1   0 5923.59   16.08
   3  -1   0 5222.84   14.38
   3   1   0 5699.29   40.18
   3  -1   0 5140.61   12.00
  -3  -1   0 5339.95   12.16
  -3   1   0 5147.72   11.74
   3   1   0 5845.97   13.43
  -3   1   0 5018.58   14.89
   3  -1   1   45.18    1.52
   3  -1   1   38.29    1.66
  -3   1  -1   39.54    1.82
  -3   1  -1   39.25    1.36
   3   1   1   42.59    1.79
  -3  -1  -1   44.85    1.49
  -3  -1  -1   37.19    1.78
  -3  -1  -2  103.59    2.72
   3  -1   2   94.65    3.32
  -3   1  -2  112.78    3.69
  -3   1  -2  104.11    2.92
   3   1   2   92.83    3.17
  -3  -1  -2   95.77    3.54
   3  -1   2  100.38    2.71
  -3  -1  -3    4.73    1.86
   3   1   3    5.84    0.98
  -3  -1  -3    5.96    1.00
  -3   1  -3    5.75    1.03
   3  -1   3    5.99    1.09
   3  -1   3    5.62    1.68
  -3   1  -3    5.18    1.15
   3   1   3   10.91    1.27
  -3   1  -4 1111.89   14.99
   3   1   4 1130.42   11.92
  -3   1  -4 1354.47   14.22
  -3  -1  -4 1252.22   16.01
  -3  -1  -4  960.13   11.06
   3   1   4 1098.43   14.45
   3  -1   4 1114.41   14.65
   3  -1   4 1132.24   11.71
   3  -1   5    4.10    1.19
  -3  -1  -5    8.04    2.45
  -3   1  -5    7.10    2.35
   3   1   5    4.46    1.23
   3   1   5    7.20    2.04
  -3   1  -5    9.51    2.17
  -3  -1  -5    6.68    1.71
  -3   1  -6   34.28    2.71
  -3  -1  -6   37.86    3.01
   3  -1   6   30.90    3.31
   3  -3  -7   32.66    2.24
   3  -3  -7   34.12    3.05
  -3   3   7   28.73    2.55
  -3  -3   7   31.59    2.17
  -3  -3   7   30.00    3.22
   3   3  -7   32.78    2.45
  -3   3   6   10.51    2.22
   3  -3  -6   15.24    2.07
  -3  -3   6   21.87    2.63
   3  -3  -6   16.47    1.61
   3   3  -6   19.70    1.60
  -3   3   6   15.86    1.58
   3   3  -6   17.89    1.83
  -3  -3   6   14.39    1.49
  -3   3   5  245.13    5.83
   3   3  -5  250.97    5.21
  -3   3   5  267.75    4.84
  -3  -3   5  275.14    6.31
   3  -3  -5  253.47    5.85
  -3  -3   5  260.82    4.75
   3  -3  -5  231.94    4.40
   3   3  -5  256.32    4.78
  -3   3   4   16.48    1.56
  -3   3   4   18.75    1.18
  -3  -3   4   20.10    1.21
   3   3  -4   13.41    1.15
   3   3  -4   18.49    1.23
   3  -3  -4   22.67    1.26
  -3  -3   3   50.00    1.75
  -3   3   3   55.11    2.02
   3   3  -3   53.76    1.73
  -3   3   3   57.68    1.57
   3   3  -3   52.80    1.58
  -3  -3   3   54.85    1.62
   3  -3  -3   58.31    1.61
  -3  -3   2  256.21    2.91
   3   3  -2  251.70    2.87
  -3  -3   2  257.36    3.06
   3   3  -2  247.96    2.87
   3   3  -1  405.09    3.63
   3   3  -1  400.94    2.91
  -3  -3   1  399.26    2.89
  -3   3   0  959.45    5.01
   3  -3   0  968.20    4.90
   3  -3   0  928.66    6.27
  -3  -3   0  955.85    5.28
  -3   3   0  933.43    5.88
  -3   3  -1   28.17    1.17
   3   3   1   39.04    1.63
   3  -3   1   31.02    1.21
   3   3   1   34.10    1.42
   3  -3   1   31.65    1.59
  -3  -3  -1   33.54    1.69
  -3  -3  -1   31.01    1.28
  -3   3  -1   40.78    1.76
  -3   3  -2    1.36    1.06
   3   3   2    1.74    0.57
   3  -3   2    1.94    0.59
  -3   3  -3    6.67    1.22
  -3  -3  -3    8.42    2.11
   3   3   3    8.35    1.09
  -3   3  -3    4.55    0.68
   3  -3   3    8.06    1.05
   3  -3   3    3.50    0.97
  -3  -3  -3    5.75    0.83
   3   3   3    6.23    1.24
   3   3   4  101.98    3.68
  -3   3  -4  126.27    3.89
   3   3   4  113.73    4.39
   3  -3   4  123.50    3.85
  -3   3  -4  119.59    4.81
   3  -3   4  136.88    5.16
  -3  -3  -4  134.65    5.48
  -3  -3  -4  106.62    3.49
  -3   3  -5   53.39    2.83
  -3  -3  -5   54.56    4.07
   3  -3   5   51.68    2.87
   3   3   5   40.94    3.29
  -3  -3  -5   40.70    2.52
   3  -3   5   54.04    3.73
  -3   3  -5   53.69    3.72
   3   3   5   57.84    3.22
   3   3   6   58.33    4.27
   3  -3   6   58.42    4.26
  -3   3  -6   60.90    3.24
  -3  -3  -6   57.84    3.23
  -3  -5   6    4.52    1.86
  -3   5   6    3.97    1.54
  -3   5   6   -0.97    0.99
   3  -5  -6    1.95    1.03
  -3  -5   6    2.55    1.08
   3   5  -6    0.32    0.92
  -3   5   5 1320.92   11.12
   3   5  -5 1285.44   11.01
   3  -5  -5 1217.80   10.34
  -3  -5   5 1286.29   10.75
   3   5  -5 1266.03   11.71
  -3   5   5 1231.44   12.43
   3  -5  -5 1377.89   14.43
  -3  -5   5 1292.24   13.52
   3  -5  -4    4.90    0.91
  -3  -5   4    8.46    0.88
  -3   5   4    5.28    0.72
   3   5  -4    2.56    0.53
  -3   5   4   -0.16    0.87
   3  -5  -4    5.17    0.77
  -3  -5   4    3.98    0.91
   3   5  -4    4.77    0.95
  -3  -5   3  266.76    4.32
   3   5  -3  240.81    3.77
  -3  -5   3  270.01    3.70
   3   5  -3  245.41    3.72
   3  -5  -3  240.54    3.23
   3  -5  -3  267.74    4.50
  -3   5   3  234.58    3.84
   3   5  -2  188.09    2.68
  -3  -5   2  183.38    2.78
  -3  -5   2  177.62    2.65
  -3   5   2  190.97    2.22
   3  -5  -2  175.14    1.87
   3  -5  -2  189.57    2.66
   3   5  -2  167.04    2.44
  -3  -5   1 1756.34   11.41
  -3  -5   1 1760.15    6.91
   3   5  -1 1779.55    7.11
  -3   5   0  276.23    3.09
  -3   5   0  283.23    2.84
  -3  -5   0  298.78    3.19
   3   5   0  265.88    3.06
   3  -5   0  276.14    2.68
   3  -5   0  257.73    3.14
  -3   5  -1 1443.94    9.72
   3  -5   1 1422.10    8.29
   3  -5   1 1441.42   10.38
  -3   5  -1 1448.08    8.53
   3  -5   2   17.33    1.51
  -3   5  -2   18.63    1.21
   3  -5   2   13.27    1.03
   3   5   2   22.85    1.48
  -3   5  -2   23.60    1.71
  -3  -5  -2   23.17    1.36
   3   5   2   15.59    1.34
  -3  -5  -2   17.54    1.74
  -3   5  -3  480.57    7.94
  -3   5  -3  453.98    6.36
   3   5   3  487.94    7.87
   3  -5   3  466.66    6.56
  -3  -5  -3  451.50    6.39
   3   5   3  504.92    7.47
   3  -5   3  426.03    8.05
  -3  -5  -4    7.69    2.09
  -3   5  -4    1.90    1.45
  -3  -5  -4   -0.36    0.93
   3   5   4    2.41    0.97
  -3   5  -4    4.85    1.24
   3  -5   4    0.79    0.73
   3  -5   4    3.66    1.49
  -3   5  -5  364.43    8.60
   3   5   5  352.03    8.40
  -3  -5  -5  368.75    9.86
   3  -5   5  380.03    7.36
  -3   5  -5  333.14    6.77
  -3  -5  -5  344.51    6.69
   3  -5   5  334.88    8.71
   3   5   5  361.66    7.56
  -3  -5  -6   22.51    2.26
   3   5   6   24.14    2.88
   3  -7  -6   -0.36    1.53
  -3   7   6    1.59    1.05
  -3  -7   6    0.94    1.06
   3  -7  -6    1.51    0.99
  -3   7   6   -1.36    1.30
   3   7  -6    2.25    0.97
   3   7  -6   -0.50    1.16
  -3  -7   5  436.18    7.68
  -3   7   5  451.99    6.75
   3   7  -5  428.11    6.51
  -3  -7   5  434.64    6.36
   3  -7  -5  436.53    6.12
   3   7  -5  448.08    6.89
   3  -7  -5  447.81    8.22
   3  -7  -4   11.69    1.28
  -3  -7   4   16.63    1.51
   3   7  -4   17.74    1.29
   3   7  -4   11.98    1.23
  -3   7   4   14.93    1.14
   3  -7  -4   14.79    1.14
  -3  -7   4   12.49    1.12
  -3   7   4   11.45    1.24
   3  -7  -3   17.95    0.92
   3   7  -3   11.82    0.78
  -3  -7   3   15.88    1.23
   3  -7  -3   10.09    1.15
  -3  -7   3   10.43    0.92
  -3   7   3   17.74    1.01
   3   7  -3   20.60    1.16
   3   7  -2  103.39    2.24
  -3   7   2  108.93    5.03
  -3  -7   2  102.59    2.30
   3   7  -2  100.10    2.07
  -3  -7   2  111.42    2.37
  -3   7   2  112.03    1.87
   3  -7  -2  113.96    1.61
   3  -7  -1  625.17    3.57
  -3  -7   1  642.39    4.81
  -3   7   1  628.77    3.97
  -3   7   1  662.15    3.50
   3   7  -1  655.82    4.84
   3   7  -1  680.44    6.19
   3  -7  -1  610.38    5.08
  -3  -7   1  670.82    8.05
  -3   7   0  314.55    3.30
   3  -7   0  317.23    3.21
  -3  -7   0  334.48    3.60
   3   7   0  317.45    3.75
  -3   7   0  332.17    3.42
   3  -7   0  328.24    3.71
  -3   7  -1   82.79    2.25
   3  -7   1  101.34    2.68
   3   7   1   45.95    7.14
   3  -7   1   93.11    2.15
  -3  -7  -1  103.00    2.33
   3   7   1   80.97    2.31
  -3   7  -1   97.27    2.48
  -3  -7  -1   36.14    5.81
  -3  -7  -2   54.43    2.03
  -3   7  -2   57.33    2.09
   3   7   2   61.28    2.38
  -3  -7  -2   58.65    2.78
   3  -7   2   59.03    2.00
  -3   7  -2   60.30    2.32
   3  -7   2   60.19    2.63
  -3   7  -3  103.45    3.13
   3   7   3  114.41    3.76
  -3  -7  -3  107.66    4.40
   3  -7   3  102.63    3.96
  -3   7  -3  109.69    3.78
   3  -7   3  100.11    3.07
  -3  -7  -3  104.54    3.15
   3   7   3  118.10    3.72
   3  -7   4    2.07    1.72
   3  -7   4    7.28    1.25
  -3   7  -4   11.84    1.79
   3   7   4    2.71    1.36
   3   7   4    7.72    1.84
  -3   7  -4    1.26    0.83
  -3  -7  -4    9.04    2.31
  -3  -7  -4    2.82    0.74
  -3  -7  -5   36.59    3.74
   3   7   5   34.64    2.73
  -3  -7  -5   18.65    2.01
   3  -7   5   27.42    2.14
  -3   7  -5   26.24    2.11
   3   7   5   33.77    2.72
  -3   7  -5   26.20    2.70
   3  -7   5   27.98    3.15
  -3  -7  -6   -0.40    1.27
   3   9  -6   36.10    2.32
  -3   9   6   52.73    2.80
   3   9  -6   36.59    2.45
  -3  -9   6   32.61    2.73
  -3   9   6   41.21    2.79
  -3  -9   6   32.26    2.09
   3  -9  -6   57.07    3.27
   3  -9  -6   38.66    2.14
  -3  -9   5  103.50    3.94
   3   9  -5  104.93    3.42
   3   9  -5   94.66    3.17
   3  -9  -5  104.77    3.06
  -3   9   5  109.55    3.65
  -3  -9   5  100.43    3.15
   3  -9  -5  112.46    4.27
  -3   9   5  109.53    3.59
   3   9  -4    4.63    1.09
  -3  -9   4    6.54    1.38
   3  -9  -4    2.19    0.63
  -3   9   4    2.22    0.70
  -3  -9   4    0.74    0.68
   3   9  -4    3.69    0.82
   3  -9  -4    0.73    1.09
   3  -9  -3  211.92    3.03
  -3  -9   3  221.58    3.85
  -3  -9   3  198.73    4.00
   3   9  -3  218.87    3.78
  -3   9   3  206.24    3.44
  -3   9   3  230.82   10.82
   3   9  -3  230.07    3.93
   3  -9  -3  224.23    4.17
   3   9  -2    2.32    0.55
  -3  -9   2    3.80    0.74
  -3   9   2    4.04    0.69
   3  -9  -2    2.73    0.34
  -3  -9   2    1.27    0.43
   3   9  -2    4.98    0.80
  -3   9   1  107.98    1.92
   3  -9  -1  107.51    1.75
  -3  -9   1  105.56    2.12
  -3   9   1  111.26    1.68
   3   9  -1  108.87    2.15
   3  -9  -1  107.54    2.60
   3  -9   0   12.61    0.84
  -3   9   0   13.73    0.75
   3   9   0    7.21    1.98
  -3  -9   0    6.51    0.57
   3   9   0    9.99    0.76
  -3   9   0   16.61    0.85
   3  -9   0   10.99    0.68
  -3   9  -1   38.50    1.59
  -3   9  -1   35.36    1.45
   3  -9   1   34.51    1.66
   3  -9   1   39.47    1.44
   3  -9   2   21.17    1.76
  -3   9  -2   32.35    1.78
  -3   9  -2   28.40    1.53
   3  -9   2   22.51    1.33
  -3  -9  -2   24.75    1.39
   3   9   2   32.83    1.85
   3  -9   3    6.40    0.99
   3   9   3    4.94    0.92
  -3  -9  -3    7.43    1.23
   3  -9   3    6.85    1.60
  -3   9  -3    5.86    1.09
  -3   9  -3   -0.87    0.87
  -3  -9  -3   12.51    2.14
  -3   9  -4  130.67    4.39
  -3   9  -4  142.15    4.14
   3  -9   4  137.67    3.95
  -3  -9  -4  125.82    3.80
   3  -9   4  120.84    4.87
  -3  -9  -4  123.56    5.31
  -3   9  -5    7.36    1.69
  -3  -9  -5    1.79    1.17
  -3   9  -5   -0.05    1.17
  -3  -9  -5    5.59    2.45
   3  -9   5    2.50    0.88
   3   9   5    2.82    1.65
   3  -9   5    3.64    2.11
   3   9   5    1.07    1.33
   3  11  -6  460.39    7.71
  -3 -11   6  439.56    7.26
  -3 -11   6  449.55    8.95
   3 -11  -6  469.92    6.93
   3  11  -5   12.22    1.42
  -3 -11   5    9.27    1.64
  -3  11   5   13.51    1.38
   3  11  -5   11.45    1.29
  -3 -11   5    9.69    1.14
   3 -11  -5    7.85    1.13
   3 -11  -5    8.76    1.64
   3  11  -4  243.86    4.65
  -3 -11   4  252.62    5.41
   3  11  -4  269.10    4.96
   3 -11  -4  237.46    3.85
  -3  11   4  273.77    4.90
   3 -11  -4  223.65    5.32
  -3 -11   4  244.38    4.58
   3  11  -3    0.36    0.44
  -3 -11   3    2.85    0.79
   3  11  -3    5.29    0.90
  -3 -11   3    3.09    0.78
  -3  11   3    0.60    0.42
   3  11  -2  705.26    6.20
   3 -11  -2  743.00    5.03
  -3 -11   2  710.93    6.87
   3  11  -2  712.13    7.11
  -3 -11   2  698.78    7.45
  -3  11   2  631.25    5.00
   3 -11  -2  723.65   16.30
  -3  11   2  814.03    8.87
   3 -11  -1   60.55    1.52
  -3 -11   1   76.39    1.95
  -3  11   1   64.34    1.71
  -3  11   1   58.27    1.38
   3  11  -1   59.23    1.73
  -3 -11   1   46.85    2.64
   3  11  -1   61.68    2.14
   3 -11  -1   56.19    2.22
  -3  11   0 2354.31   11.16
   3 -11   0 2353.44   11.35
  -3 -11   0 2427.60   34.45
  -3  11   0 2330.50   10.25
   3  11   0 2246.76   11.57
   3 -11   0 2320.44   10.80
  -3 -11   0 2456.27   11.02
   3  11   0 2350.10   19.56
   3 -11   1   -0.11    0.37
  -3 -11  -1   -0.25    0.50
   3 -11   1    0.17    0.57
  -3  11  -1    3.51    0.80
   3  11   1    3.20    1.01
  -3  11  -1    1.79    0.68
  -3  11  -2  116.35    3.25
  -3  11  -2  119.10    3.05
  -3 -11  -2  119.58    2.92
   3 -11   2  112.45    2.91
   3  11   2  121.99    3.49
   3 -11   3    4.00    0.97
  -3  11  -3    8.26    1.25
  -3  11  -3    5.43    1.05
   3 -11   3    1.40    1.10
  -3 -11  -3    1.00    1.42
  -3 -11  -3    2.93    0.83
   3  11   3    7.94    1.46
  -3  11  -4 1252.99   13.66
  -3  11  -4 1147.21   12.36
   3 -11   4 1303.46   15.69
  -3 -11  -4 1209.26   11.67
   3  11   4 1333.57   14.22
   3 -11   4 1224.96   12.20
  -3 -11  -4 1237.39   16.74
  -3 -11  -5    6.17    1.46
   3 -11   5    1.39    1.81
  -3 -11  -5   12.55    2.64
   3  11   5   -1.21    1.41
   3  11   5   -2.20    9.55
  -3  11  -5    8.57    1.73
  -3 -13   5   20.33    2.34
  -3  13   5   15.11    1.78
   3  13  -5   16.21    1.63
  -3 -13   5   12.33    1.48
   3 -13  -5   11.18    1.13
   3 -13  -5   17.35    1.73
   3  13  -4    4.10    1.24
  -3 -13   4    1.53    0.80
  -3 -13   4    0.69    0.95
  -3  13   4    3.81    1.03
   3 -13  -4   -0.17    0.89
  -3 -13   3   60.52    2.45
  -3  13   3   65.08    5.92
  -3 -13   3   55.50    2.24
   3  13  -3   54.91    2.02
   3 -13  -3   63.99    1.73
  -3  13   3   53.57    1.98
   3  13  -3   62.91    2.36
   3  13  -2  104.45    2.54
   3 -13  -2  112.14    2.12
  -3 -13   2  109.35    3.24
  -3  13   2  112.80    3.30
   3  13  -2  110.68    2.96
   3 -13  -1   21.60    1.04
  -3  13   1   17.55    0.87
  -3 -13   1   12.95    2.15
   3  13  -1   17.19    1.31
  -3  13   1   19.47    1.09
   3  13  -1   18.15    1.08
   3 -13  -1   22.03    1.63
  -3 -13   1   21.38    1.18
   3 -13   0  132.03    2.84
   3 -13   0  129.26    2.78
  -3  13   0  127.17    2.68
  -3  13   0  124.31    2.43
  -3 -13   0  132.90    2.76
   3  13   0  127.15    2.86
   3  13   0  131.35    4.51
   3 -13   1   50.77    1.84
  -3  13  -1   42.96    1.82
   3 -13   1   58.39    2.26
  -3  13  -1   52.89    1.93
   3  13   1   48.91    6.27
  -3 -13  -1   59.47    1.93
   3 -13   2  252.93    5.40
  -3  13  -2  238.67    4.62
  -3 -13  -2  226.37    4.08
  -3  13  -2  244.48    4.61
   3  13   2  218.83    4.72
   3 -13   2  224.94    4.16
   3 -13   3    6.18    1.31
   3 -13   3    8.90    1.01
   3  13   3    1.26    0.90
  -3 -13  -3   15.07    1.53
  -3 -13  -3   10.24    1.84
  -3  13  -3    7.31    1.36
  -3  13  -3   12.40    1.74
   3 -13   4  204.46    6.16
  -3 -13  -4  222.85    7.36
  -3  13  -4  200.01    5.13
  -3  13  -4  206.63    5.64
   3 -13   4  185.26    4.72
  -3 -13  -4  186.51    4.67
   3  13   4  200.11    5.77
  -3 -13  -5    6.61    1.44
  -3 -15   5  118.65    4.53
  -3  15   5   99.56   10.99
  -3  15   5  104.17    3.74
   3  15  -5  110.65    3.80
   3 -15  -5  114.51    3.04
  -3 -15   4   44.36    2.24
  -3  15   4   41.41    2.17
   3 -15  -4   42.66    1.76
   3 -15  -4   38.17    2.45
   3  15  -4   52.38    2.50
   3  15  -4   42.59    2.12
  -3  15   4   49.82    7.43
  -3 -15   4   49.60    2.67
   3 -15  -3   34.28    1.38
  -3 -15   3   37.08    2.07
   3  15  -3   27.01    1.72
  -3  15   3   44.34    3.79
  -3  15   3   30.03    1.62
  -3 -15   3   28.57    1.82
   3  15  -3   36.27    1.80
   3  15  -2  193.88    4.15
  -3 -15   2  172.35    3.90
   3  15  -2  173.71    3.41
   3 -15  -2  173.98    2.86
  -3 -15   2  162.90    4.26
  -3  15   2  174.91    3.17
  -3  15   2  201.38    4.36
  -3 -15   1   66.62    3.70
  -3  15   1   80.86    2.31
   3 -15  -1   74.06    2.01
  -3 -15   1   76.15    2.30
   3  15  -1   75.49    2.25
   3  15  -1   70.37    2.64
  -3  15   1   74.27    1.89
   3 -15  -1   71.13    3.18
  -3 -15   0   59.46    7.83
   3 -15   0   63.97    2.15
  -3 -15   0   56.69    1.92
   3 -15   0   59.59    2.12
   3  15   0   61.83    2.16
   3  15   0   63.26    3.12
  -3  15   0   58.84    1.77
  -3  15   0   69.56    2.19
   3  15   1    7.16    2.68
   3 -15   1    0.38    0.74
  -3  15  -1    0.93    0.57
  -3 -15  -1   60.98   13.40
   3  15   1   48.98    2.02
  -3 -15  -1    0.85    0.59
  -3  15  -1    1.09    0.61
   3 -15   1    2.07    0.77
  -3 -15  -2  207.16   19.81
   3 -15   2  268.93    4.71
   3 -15   2  224.18    5.29
   3  15   2  187.94   13.13
  -3 -15  -2  244.15    4.40
  -3  15  -2  252.65    4.95
   3  15   2  225.99    5.10
  -3  15  -2  237.75    4.64
  -3  15  -3    3.52    0.88
   3 -15   3    6.91    1.16
   3  15   3    4.13    1.06
   3 -15   3    6.82    1.39
  -3  15  -3    2.84    0.93
  -3 -15  -4   13.79    2.33
   3 -15   4   11.57    2.11
   3 -15   4   11.41    1.49
  -3 -15  -4   17.16    1.80
  -3  15  -4    9.02    1.43
   3  15   4    6.95    1.44
  -3  15  -4   10.30    1.57
  -3  17   5  688.32    9.59
   3 -17  -5  693.58    7.39
  -3  17   4    2.94    1.03
  -3 -17   4    1.76    1.11
   3  17  -4    3.28    1.11
   3  17  -4    0.77    0.85
   3 -17  -4    3.37    0.76
  -3 -17   4    2.97    1.02
  -3 -17   3  121.22    3.72
   3  17  -3  123.11    3.58
   3  17  -3  119.66    3.18
  -3 -17   3  125.97    3.86
   3 -17  -3  136.85    2.80
  -3  17   3  139.98    5.38
  -3  17   3  138.32    3.45
   3 -17  -3  125.72   11.94
  -3 -17   2    1.82    0.99
  -3  17   2    2.99    1.08
   3  17  -2    0.99    0.67
  -3 -17   2    1.14    0.89
  -3  17   2   -0.40    0.51
   3 -17  -1  779.28   11.49
  -3  17   1  772.09    6.54
   3 -17  -1  828.90    7.08
  -3 -17   1  832.36    7.92
   3  17  -1  855.91    9.33
   3  17  -1  729.07    7.44
  -3  17   1  794.66    7.88
  -3 -17   1  706.39   12.98
  -3  17   0    4.91    0.86
   3 -17   0   10.45    1.00
   3 -17   0   10.63    1.17
  -3  17   0    7.82    0.77
  -3 -17   0    7.00    0.77
   3  17   0    9.36    1.43
   3  17   0    8.88    1.00
   3 -17   1  486.54    6.32
  -3 -17  -1  483.63    6.02
  -3 -17  -1  475.64   20.82
  -3  17  -1  504.47    6.58
   3  17   1  480.64   11.18
  -3  17  -1  487.71    5.96
  -3  17  -2    1.09    0.92
  -3  17  -2    0.54    0.75
   3  17   2   -0.02    0.72
   3 -17   2    4.03    1.42
   3 -17   2    2.34    0.80
  -3 -17  -2    2.91    0.98
   3 -17   3  277.25    6.58
  -3  17  -3  271.49    5.75
  -3  17  -3  234.71    5.28
  -3 -17  -3  202.73   18.90
  -3 -17  -3  241.70    4.83
   3  17   3  279.47    6.36
   3 -17   3  254.82    5.19
   3 -17   4    0.54    1.61
  -3  17  -4    4.45    1.18
  -3  19   4    3.58    1.12
   3 -19  -4    5.26    0.86
   3 -19  -4    6.57    8.99
  -3 -19   3  160.45    4.45
   3  19  -3  146.07    3.62
   3 -19  -3  176.17    3.37
  -3 -19   3  152.45    4.48
  -3  19   3  153.52    5.41
  -3  19   3  181.45    4.19
   3  19  -3  184.74    4.57
  -3 -19   2    4.86    1.10
  -3  19   2    4.62    1.01
   3 -19  -2    0.86    0.48
  -3 -19   2    4.18    1.35
  -3  19   2    7.23    1.05
   3  19  -2    3.58    0.84
   3  19  -2    3.33    0.92
  -3 -19   1   14.29    1.40
  -3 -19   1   12.80    2.39
  -3  19   1   16.08    1.36
   3 -19  -1   15.83    1.27
   3  19  -1   17.65    1.29
  -3  19   1   14.53    1.10
   3  19  -1   19.30    1.80
   3 -19   0   37.22    1.92
  -3 -19   0   36.79    1.80
  -3  19   0   44.51    1.77
   3  19   0   40.25    1.93
   3 -19   0   37.84    2.10
   3  19   0   45.22    2.63
  -3 -19   0   44.74    7.06
  -3  19   0   39.25    1.93
  -3  19  -1  112.59    3.06
   3 -19   1  116.64    3.59
  -3  19  -1  105.31    3.22
   3 -19   1   96.80    3.10
  -3 -19  -1  119.85    3.12
   3  19   1   96.68    3.16
   3  19   1  117.08    5.58
   3 -19   2    1.67    1.05
   3 -19   2    1.11    1.16
   3  19   2    2.98    1.26
  -3  19  -2   -0.06    0.63
   3  19   2   13.21    5.06
  -3  19  -2    2.52    1.09
  -3 -19  -2   -0.13    0.61
  -3 -19  -2   17.48    9.92
  -3  19  -3    1.15    1.00
   3 -19   3    3.91    1.74
  -3 -19  -3    5.23    1.11
   3  19   3    6.20    7.14
   3 -21  -3  238.43    4.11
  -3  21   3  208.61    4.56
  -3  21   3  263.81    6.65
   3 -21  -3  289.68   18.23
   3 -21  -2    1.62    0.59
  -3  21   2    2.55    1.32
  -3 -21   2    0.96    0.83
  -3  21   2    3.70    0.97
   3  21  -2    0.57    1.20
   3 -21  -1    7.12    2.29
  -3 -21   1    6.65    2.78
   3 -21  -1    2.69    0.73
  -3 -21   1    5.12    1.19
   3  21  -1    0.60    0.74
  -3  21   1    1.79    0.58
   3  21  -1    2.82    0.95
  -3  21   1    2.06    0.80
  -3 -21   0   96.11    9.67
   3 -21   0   92.15    3.10
  -3 -21   0   89.18    2.81
  -3  21   0   79.94    2.45
   3  21   0   88.65    2.94
   3  21   0  112.41    4.08
   3 -21   0   82.09    3.41
  -3  21   0  100.79    3.18
  -3  21  -1  124.26    3.22
   3 -21   1  121.74    3.71
  -3 -21  -1  136.34    3.50
  -3  21  -1  134.33    3.80
   3  21   1  125.74    5.51
   3 -21   1  139.51    4.12
  -3  21  -2    3.71    1.37
   3 -21   2    2.98    1.22
   3  21   2    4.49    3.25
  -3  21  -2    3.79    1.01
  -3 -21  -2    2.70    0.92
   3 -21   2    2.92    0.95
   3 -23  -1    6.98    2.68
  -3  23   1   10.97    1.68
  -3  23   1   10.17    1.07
   3 -23   0  982.76   10.36
  -3  23   0  975.67    8.78
   3 -23   1    1.08    1.10
   3 -23   1    2.49    0.84
  -3  23  -1    0.35    0.99
  -3  23  -1    0.36    0.67
   4   0  -7   15.68    1.83
   4   0  -7   18.37    1.82
  -4   0   7   22.94    2.08
  -4   0   7   20.32    2.69
   4   0  -6  250.49    5.14
  -4   0   6  226.35    4.81
   4   0  -6  252.06    5.75
  -4   0   6  233.18    6.40
  -4   0   5   31.24    2.06
   4   0  -5   26.07    1.55
  -4   0   5   27.88    1.53
   4   0  -5   28.57    1.81
   4   0  -4 2247.51   11.64
   4   0  -4 2251.34   12.61
   4   0  -3  127.22    2.21
  -4   0   3  121.54    2.03
  -4   0   3  123.56    2.62
  -4   0   2 2806.79    8.24
   4   0  -2 2809.54    6.93
   4   0  -2 2788.95    7.59
  -4   0   1   42.85    0.73
   4   0  -1   46.54    0.89
   4   0   0  451.60    4.09
   4   0   0  451.13    4.72
   4   0   1  169.06    3.74
  -4   0  -1  166.20    3.01
  -4   0  -1  158.91    3.96
   4   0   1  165.52    3.13
   4   0   2 1976.49   12.92
  -4   0  -2 1960.75   16.79
  -4   0  -3   13.69    2.06
  -4   0  -3    9.01    1.31
   4   0   3   16.13    1.52
   4   0   3    7.09    1.78
   4   0   4  165.02    4.74
   4   0   4  130.42    5.21
  -4   0  -4  165.45    6.10
  -4   0  -4  138.43    4.13
  -4   0  -5   20.36    2.14
   4   0   5   22.48    2.17
   4   0   5   15.42    2.44
  -4   2   7   -1.89    1.68
  -4  -2   7    1.09    2.18
   4   2  -7    5.81    1.76
   4   2  -7    1.88    1.12
   4  -2  -7    2.49    1.30
  -4  -2   7    3.44    1.27
   4   2  -6   37.53    2.45
   4   2  -6   40.52    2.10
   4  -2  -6   55.27    2.90
   4  -2  -6   46.63    2.32
  -4   2   6   53.84    2.44
  -4  -2   6   45.89    2.24
  -4  -2   6   39.95    3.16
  -4   2   6   43.60    3.07
   4  -2  -5   83.17    3.03
   4  -2  -5   80.37    2.54
  -4   2   5   66.23    3.08
   4   2  -5   88.35    2.99
  -4   2   5   86.14    2.63
   4   2  -5   79.51    2.59
  -4  -2   5   71.02    2.37
  -4  -2   5   84.77    3.46
   4  -2  -4   16.08    1.30
  -4   2   4   17.18    1.45
   4  -2  -4   15.11    1.00
   4   2  -4   20.59    1.35
   4   2  -4   23.04    1.26
  -4   2   4   22.86    1.18
  -4  -2   4   18.97    1.09
  -4  -2   4   18.91    1.51
   4  -2  -3   11.43    0.75
  -4  -2   3   13.84    1.01
   4  -2  -3   19.13    0.86
   4   2  -3   19.43    0.94
  -4   2   3   15.03    1.03
  -4  -2   3   16.51    0.82
  -4   2   3   14.01    0.71
   4   2  -3   16.41    0.88
  -4  -2   2  204.54    2.41
  -4  -2   2  201.55    2.43
   4   2  -2  206.92    2.31
  -4  -2   1  602.41   11.61
  -4  -2   1  607.13    3.46
   4  -2   0   55.56    1.40
   4   2   0   55.63    1.54
  -4   2   0   53.50    1.77
  -4   2   0   52.18    1.37
   4   2   1   42.79    1.65
  -4  -2  -1   44.89    2.11
   4   2   1   48.59    2.00
   4  -2   1   49.76    1.69
  -4  -2  -1   49.52    1.69
   4  -2   1   53.14    2.25
  -4   2  -1   57.08    2.34
  -4   2  -2  170.74    3.67
   4   2   2  152.79    4.26
   4  -2   2  146.32    4.34
  -4  -2  -2  165.07    3.58
  -4   2  -2  158.32    4.58
   4  -2   2  161.06    3.59
   4   2   2  165.09    3.91
  -4  -2  -2  172.71    5.07
  -4   2  -3  350.55    5.93
   4  -2   3  341.30    5.93
   4  -2   3  316.85    7.18
  -4  -2  -3  327.16    5.60
   4   2   3  304.34    6.66
  -4  -2  -3  331.64    7.94
  -4   2  -3  336.88    7.73
   4  -2   4    4.89    1.92
  -4   2  -4    0.19    1.14
  -4  -2  -4    7.35    2.48
  -4   2  -4    5.88    2.04
   4   2   4   -1.50    1.53
   4  -2   4    4.96    1.18
   4   2   4    8.76    1.65
  -4  -2  -4    6.64    1.28
  -4   2  -5   21.73    2.99
  -4  -2  -5   16.29    2.07
   4   2   5   14.12    2.43
  -4   2  -5   19.86    3.23
   4  -2   5   12.45    2.72
   4   2   5   13.86    1.86
   4  -2   5   19.38    2.12
   4   4  -6  116.23    3.96
   4   4  -6  126.13    3.73
  -4   4   6  126.11    3.71
   4  -4  -6  114.24    3.55
  -4  -4   6  124.88    3.65
  -4   4   6  117.51    4.58
  -4  -4   6  131.80    4.93
   4  -4  -6  120.72    4.41
  -4  -4   5   -0.51    0.64
   4  -4  -5    0.63    0.66
   4   4  -5    0.43    0.74
  -4   4   5   -0.30    0.61
   4   4  -5    0.27    0.79
  -4  -4   4   71.82    2.62
   4  -4  -4   81.58    2.28
   4   4  -4   75.81    2.35
  -4   4   4   70.99    2.03
   4   4  -4   78.26    2.29
  -4   4   4   67.69    2.62
  -4  -4   4   76.83    2.18
   4  -4  -4   78.61    2.64
  -4  -4   3   54.32    1.85
  -4   4   3   61.28    1.44
   4   4  -3   58.47    1.68
  -4  -4   3   65.87    1.74
   4  -4  -3   60.69    1.82
  -4   4   3   52.41    1.67
   4  -4  -3   55.45    1.43
   4   4  -3   55.27    1.65
  -4  -4   2 1105.80    6.50
  -4  -4   2 1035.26    6.64
   4   4  -2  993.45    5.46
   4   4  -2 1091.37    6.42
  -4  -4   1    1.38    0.27
   4   4  -1    1.05    0.37
  -4   4   0  260.82    3.55
  -4   4   0  267.91    3.06
   4  -4   0  283.70    3.96
   4  -4   0  298.94    3.03
  -4  -4   0  294.94    3.24
   4   4   0  301.11    3.84
  -4  -4  -1   20.30    1.12
  -4  -4  -1   21.26    1.52
   4  -4   1   14.87    0.95
   4   4   1   22.87    1.30
   4  -4   1   20.52    1.45
  -4   4  -1   17.97    1.31
  -4   4  -1   13.53    0.98
  -4   4  -2  934.77   10.68
   4  -4   2  865.79    8.18
  -4  -4  -2  926.50   11.26
   4  -4   2  855.70   10.28
  -4   4  -2  810.88    8.13
  -4  -4  -2  867.67    8.22
   4   4   2  872.99    9.73
   4   4   2  903.38    9.24
   4  -4   3    6.05    1.34
  -4  -4  -3    6.01    0.94
  -4   4  -3    5.69    1.51
   4   4   3    6.52    1.26
   4   4   3    3.59    1.40
  -4   4  -3    2.50    0.96
   4  -4   3    5.52    0.87
   4  -4   4   89.84    3.46
   4  -4   4   93.94    4.49
   4   4   4   73.46    3.78
  -4   4  -4   79.53    3.23
  -4  -4  -4   65.06    2.87
  -4   4  -4   83.41    4.22
  -4  -4  -4   89.83    5.00
   4  -4   5    7.79    2.49
  -4   4  -5    5.98    1.33
   4  -4   5    5.14    1.40
  -4  -4  -5    3.12    1.38
  -4   4  -5    7.43    2.21
  -4  -4  -5    0.21    2.53
   4   4   5    3.07    5.77
   4   4   5    2.46    2.22
  -4   6   6   52.81    2.47
   4   6  -6   48.75    2.53
  -4   6   6   31.94    2.61
  -4  -6   6   54.77    2.52
   4  -6  -6   43.94    3.05
   4   6  -6   42.54    2.48
   4  -6  -6   42.51    2.14
  -4  -6   6   49.27    3.39
  -4   6   5  959.92    9.15
   4   6  -5  938.12    9.59
   4  -6  -5  901.22    8.26
  -4  -6   5  944.02   10.84
   4   6  -5  992.91    9.60
  -4  -6   5  906.91    8.87
  -4   6   5  909.61   10.33
  -4  -6   4   35.73    1.93
   4   6  -4   21.67    1.31
   4  -6  -4   22.24    1.62
   4   6  -4   28.35    1.49
  -4   6   4   34.40    1.80
   4  -6  -4   28.43    1.33
  -4   6   4   37.20    1.59
  -4  -6   4   30.29    1.47
  -4  -6   3 1772.38    9.98
  -4  -6   3 1808.44   11.14
   4   6  -3 1819.54    9.75
  -4   6   3 1729.61    8.24
   4  -6  -3 1756.56    7.85
   4   6  -3 1781.24   10.04
   4  -6  -3 1776.33   10.44
   4   6  -2  104.52    2.19
  -4  -6   2  106.09    2.13
  -4  -6   2  102.04    2.33
  -4  -6   1  642.31   10.31
   4  -6  -1  583.76    3.71
   4  -6  -1  598.05    3.27
  -4   6   1  621.53    3.08
  -4  -6   1  631.09    4.64
   4   6  -1  586.92    4.64
  -4   6   1  579.28    3.36
   4   6  -1  647.66    6.85
   4  -6   0  268.21    3.66
  -4   6   0  276.35    3.39
  -4   6   0  276.22    3.18
  -4  -6   0  284.32    3.52
   4  -6   0  261.16    3.05
  -4  -6   0  288.58   12.92
  -4   6  -1 4796.96   19.16
  -4  -6  -1 4940.28   17.38
  -4   6  -1 4852.15   17.08
   4  -6   1 4846.70   16.54
   4  -6   1 4749.34   21.06
   4   6   1 4898.71   19.19
   4   6   1 4856.99   57.27
  -4   6  -2   12.96    1.42
   4  -6   2    6.07    1.07
   4   6   2    4.53    1.08
  -4   6  -2    7.89    1.01
   4   6   2    6.05    5.91
  -4  -6  -2   15.24    1.26
  -4  -6  -2    5.28    1.48
   4  -6   2    7.62    0.78
  -4   6  -3    9.86    1.65
   4   6   3    9.44    1.49
   4  -6   3    3.94    1.86
  -4  -6  -3    1.71    0.62
  -4   6  -3    6.02    0.96
   4   6   3    6.71    1.27
   4  -6   3    7.61    1.14
  -4  -6  -3    3.36    1.53
  -4   6  -4   82.58    4.00
   4   6   4   91.31    3.88
  -4   6  -4   82.97    3.26
   4  -6   4   77.54    3.20
  -4  -6  -4   75.37    3.06
  -4  -6  -4   89.68    4.92
   4  -6   4   53.72    3.80
   4   6   4   66.04    3.48
  -4   6  -5 1714.35   15.76
   4  -6   5 1700.67   16.35
   4   6   5 1662.77   18.93
  -4   6  -5 1736.03   19.31
  -4  -6  -5 1690.25   15.32
   4  -6   5 1637.62   19.35
  -4   8   6  216.58    5.00
   4   8  -6  230.21    5.40
  -4   8   6  223.37    5.79
  -4  -8   6  218.52    6.08
   4   8  -6  231.03    5.30
   4  -8  -6  231.16    6.42
  -4  -8   6  209.10    4.75
   4  -8  -6  203.72    4.53
   4  -8  -5   34.93    1.77
  -4  -8   5   43.07    2.49
  -4   8   5   43.33    2.10
   4   8  -5   41.46    2.09
  -4  -8   5   39.10    1.91
   4   8  -5   47.51    2.21
  -4   8   5   22.60    1.98
   4  -8  -5   30.69    2.33
  -4  -8   4   70.10    2.70
  -4  -8   4   59.00    2.12
   4   8  -4   58.35    2.13
   4   8  -4   68.19    2.34
   4  -8  -4   55.07    1.78
   4  -8  -4   69.63    2.79
  -4   8   4   76.79    2.30
  -4  -8   3  114.03    2.84
  -4   8   3  117.53    2.33
   4   8  -3  109.57    2.45
   4  -8  -3  123.78    2.00
  -4  -8   3  123.70    2.80
   4  -8  -3  116.97    2.81
   4   8  -3  117.88    2.69
   4   8  -2  193.37    3.23
  -4  -8   2  188.19    2.99
   4   8  -2  185.98    2.79
   4  -8  -2  207.19    1.94
  -4  -8   2  196.96    3.67
  -4   8   2  205.86    2.36
  -4   8   2  199.37    2.98
   4  -8  -1   60.48    1.32
  -4   8   1   56.53    1.06
  -4  -8   1   56.56    1.51
   4  -8  -1   63.59    1.36
   4   8  -1   57.69    1.57
  -4   8   1   60.52    1.26
   4  -8   0  709.58    6.30
  -4   8   0  774.27    5.73
   4   8   0  834.83   15.66
   4  -8   0  739.65    5.26
  -4  -8   0  788.86   19.62
  -4   8   0  732.30    5.69
  -4  -8   0  772.18    6.01
   4   8   0  702.00    6.12
  -4   8  -1  180.10    3.63
  -4   8  -1  189.56    3.43
   4  -8   1  200.26    4.06
   4  -8   1  191.30    3.25
  -4  -8  -1  183.52    3.25
   4   8   1  206.07    4.02
  -4  -8  -2   -0.23    0.68
  -4  -8  -2    0.57    1.01
   4  -8   2    2.43    1.18
  -4   8  -2    0.35    0.64
   4   8   2    0.47    0.67
   4  -8   2    3.33    0.71
   4  -8   3   13.56    1.80
  -4   8  -3   13.98    1.68
  -4   8  -3   25.69    1.74
   4   8   3   28.89    2.04
   4  -8   3   31.04    1.85
  -4  -8  -3   23.64    2.54
  -4  -8  -3   21.30    1.69
   4   8   3    2.84    7.15
   4  -8   4   19.15    2.60
  -4   8  -4   10.44    1.90
   4   8   4   21.90    2.20
  -4  -8  -4   10.09    1.46
   4  -8   4   19.56    1.92
  -4   8  -4   18.40    1.66
   4   8   4   11.73    1.73
  -4  -8  -4   18.79    2.22
  -4  -8  -5   36.87    4.07
  -4   8  -5   33.41    3.01
  -4   8  -5   34.45    2.59
   4   8   5   33.47    2.70
   4   8   5   35.28    3.09
   4  -8   5   39.58    3.82
  -4  -8  -5   25.38    2.20
  -4  10   6    3.23    1.49
   4 -10  -6    5.06    1.72
   4 -10  -6   -0.93    0.80
  -4 -10   6    3.50    1.81
   4  10  -6   -0.02    0.93
  -4 -10   6    0.57    0.90
   4  10  -6    3.68    1.30
   4  10  -5   94.43    3.18
   4  10  -5   88.38    3.00
   4 -10  -5  112.77    4.17
  -4 -10   5   89.07    3.57
  -4  10   5   72.25    9.62
   4 -10  -5  100.97    2.79
  -4 -10   5   89.20    2.92
  -4  10   5   87.59    2.94
  -4 -10   4   24.09    1.51
   4  10  -4   13.58    1.30
   4  10  -4   14.82    1.20
  -4 -10   4   20.55    1.70
   4 -10  -4   16.05    1.05
  -4  10   4   13.08    1.36
   4 -10  -4   19.18    1.60
  -4  10   3    0.38    0.42
  -4 -10   3    2.13    0.58
  -4 -10   3    0.28    0.70
   4  10  -3    1.44    0.55
   4 -10  -3    1.99    0.34
   4 -10  -3    3.03    0.78
   4  10  -2   20.84    1.24
  -4 -10   2   18.46    1.09
   4  10  -2   18.88    1.01
  -4 -10   2   17.80    1.31
  -4  10   2  165.64    2.25
  -4  10   2   31.31    1.25
   4 -10  -2  100.59    5.71
  -4 -10   1  659.42    5.78
   4 -10  -1  662.50    4.97
  -4  10   1  674.67    4.34
   4 -10  -1  666.85    5.46
   4  10  -1  670.79    7.48
   4  10  -1  614.23    5.72
  -4  10   1  653.68    4.90
  -4 -10   1  601.92   10.64
   4 -10   0   32.04    1.18
  -4  10   0   34.69    1.27
   4  10   0   42.04    3.57
   4 -10   0   43.89    1.66
  -4 -10   0   34.72    1.36
   4  10   0   34.83    1.51
  -4  10   0   30.61    1.25
   4 -10   1    1.53    0.64
   4 -10   1    0.28    0.42
  -4  10  -1    0.54    0.56
  -4 -10  -1   -1.07    0.57
   4  10   1   -0.21    0.69
   4  10   2    7.66    1.29
   4 -10   2    3.20    0.97
   4 -10   2    7.88    1.04
  -4  10  -2    4.81    1.04
   4  10   2    8.64    8.94
  -4  10  -2    3.78    0.69
  -4 -10  -2    7.76    1.10
   4 -10   3  375.34    7.72
   4 -10   3  377.17    6.11
  -4 -10  -3  396.94    8.78
   4  10   3  407.85    7.40
  -4 -10  -3  393.51    6.23
  -4  10  -3  385.69    7.15
  -4  10  -3  423.73    6.65
   4 -10   4   18.73    2.37
   4  10   4   20.08    2.07
  -4  10  -4   19.12    1.99
   4 -10   4   20.94    1.80
  -4  10  -4   20.95    1.87
  -4 -10  -4   16.19    1.63
  -4 -10  -4   13.14    2.20
  -4 -10  -5    4.15    1.35
   4  10   5    1.06    1.39
  -4  10  -5    2.35    1.65
   4 -12  -6    2.58    1.81
  -4  12   6    1.81    1.36
  -4 -12   6   -0.17    1.49
   4  12  -6    0.75    1.17
   4 -12  -6    1.46    0.97
   4 -12  -5   14.67    1.20
   4  12  -5   24.47    1.74
  -4 -12   5   27.82    1.90
   4  12  -5   24.10    1.90
  -4 -12   5   33.21    2.58
   4 -12  -5   42.17    2.57
  -4  12   5   29.90    2.09
  -4 -12   4  804.12    8.54
  -4 -12   4  869.76    9.78
   4  12  -4  803.32    8.24
  -4  12   4  712.83   18.35
   4 -12  -4  726.93    5.94
   4  12  -4  848.10    9.01
   4 -12  -4  865.97   10.22
  -4  12   4  819.20    8.24
  -4 -12   3   64.46    2.43
  -4  12   3   76.19    4.68
  -4 -12   3   75.46    2.57
   4  12  -3   70.59    2.19
   4 -12  -3   77.82    1.75
  -4  12   3   75.99    2.14
   4 -12  -3   66.66    7.99
   4  12  -3   70.33    2.38
   4 -12  -2  874.19   18.25
   4 -12  -2  843.47    5.33
  -4 -12   2  794.30    7.42
   4  12  -2  769.88    6.75
  -4  12   2  867.93    6.89
  -4  12   2  814.25    5.76
  -4 -12   2  772.43    9.15
   4  12  -2  821.68    7.81
   4 -12  -1   41.58    1.42
  -4 -12   1   39.13    1.49
  -4  12   1   39.55    1.17
   4  12  -1   33.18    1.40
   4  12  -1   44.28    2.08
  -4  12   1   36.01    1.33
   4 -12  -1   38.26    1.62
  -4 -12   1   43.87    3.28
   4 -12   0 2011.83   11.75
   4 -12   0 1955.23   10.11
   4  12   0 2028.88   20.41
  -4  12   0 2003.57   10.09
  -4 -12   0 1875.48   36.49
  -4 -12   0 1996.73   10.93
   4  12   0 2038.69   12.14
  -4  12   0 1920.52   10.73
  -4  12  -1   60.68    2.10
   4 -12   1   56.96    1.90
  -4  12  -1   61.56    2.11
  -4 -12  -1   66.01    2.13
   4  12   1   67.61    2.54
   4 -12   2 1461.44   13.48
  -4  12  -2 1377.13   11.45
   4  12   2 1201.03   29.50
  -4 -12  -2 1270.90    9.84
   4 -12   2 1425.98   10.97
   4  12   2 1438.57   12.87
  -4  12  -2 1314.30   11.56
   4 -12   3   10.11    1.15
   4 -12   3   10.17    1.99
  -4  12  -3    8.95    1.52
  -4 -12  -3   13.42    1.36
  -4  12  -3   13.32    1.95
   4  12   3   17.40    1.86
  -4 -12  -3   15.92    2.29
  -4  12  -4  215.60    5.94
  -4  12  -4  203.05    5.23
   4 -12   4  212.46    5.14
  -4 -12  -4  198.26    7.15
   4  12   4  214.91    6.10
   4 -12   4  220.35    6.69
  -4  14   5   16.34    1.63
  -4 -14   5   25.44    2.39
   4  14  -5   22.82    1.79
  -4  14   5   33.16    9.11
   4  14  -5   32.34    2.14
   4 -14  -5   27.57    2.39
  -4 -14   5   23.63    1.89
  -4  14   4   17.37    1.27
  -4 -14   4   13.08    1.71
   4  14  -4   12.23    1.35
   4  14  -4   13.43    1.26
   4 -14  -4   14.92    1.02
   4 -14  -4   11.11    1.55
  -4 -14   4   13.94    1.34
  -4 -14   3   37.88    2.00
   4  14  -3   39.15    1.73
  -4 -14   3   41.06    2.13
  -4  14   3   34.97    1.58
  -4  14   3   43.21    2.88
   4  14  -3   39.51    2.09
   4  14  -2   99.13    2.94
   4 -14  -2  109.91    2.14
   4  14  -2  109.07    2.66
  -4  14   2  112.37    2.66
  -4 -14   2   99.97    2.78
  -4  14   2  104.28    2.20
  -4 -14   2  103.20    3.70
   4 -14  -1   84.56    2.13
  -4  14   1   80.09    1.81
  -4 -14   1   81.47    2.28
   4  14  -1   84.66    2.97
   4 -14  -1   74.24    2.57
  -4  14   1   79.40    2.12
  -4 -14   1   75.67    4.53
   4  14  -1   80.01    2.30
   4  14   0   26.00    2.36
   4 -14   0   26.65    1.31
  -4  14   0   20.50    1.07
  -4 -14   0   26.29    1.34
   4  14   0   24.20    1.44
  -4  14   0   25.61    1.33
  -4  14  -1  159.28    3.43
   4 -14   1  171.89    4.13
  -4 -14  -1  167.97    3.42
  -4  14  -1  164.13    3.60
   4 -14   1  163.41    3.34
   4 -14   2   97.52    3.47
  -4  14  -2   85.38    2.91
  -4  14  -2   95.22    3.03
  -4 -14  -2   95.65    2.87
   4 -14   2   87.24    2.72
   4  14   2   88.64    3.33
   4 -14   3   49.16    2.96
  -4  14  -3   50.01    2.64
  -4  14  -3   45.89    2.42
   4  14   3   48.37   12.66
  -4 -14  -3   63.62    2.59
  -4 -14  -3   43.98    3.45
   4 -14   3   43.93    2.22
   4  14   3   53.18    2.98
   4 -14   4    2.61    1.82
   4 -14   4    1.10    0.92
  -4  14  -4    1.53    1.14
  -4 -14  -4    1.19    0.94
   4  14   4    3.07    1.52
  -4  14  -4    6.21    1.60
  -4 -14  -4    5.99    2.09
  -4 -16   5   76.91    3.72
   4 -16  -5   85.04    2.55
   4  16  -5   87.64    3.41
   4 -16  -5   85.47    4.04
  -4  16   5   71.76    3.10
  -4 -16   4    0.06    0.78
  -4 -16   4    1.45    1.34
  -4  16   4   -0.38    0.73
   4  16  -4    1.19    1.02
   4  16  -4    0.59    0.74
   4 -16  -4    3.35    0.71
  -4  16   3   25.25    2.07
  -4 -16   3   24.86    1.73
   4 -16  -3   33.69    1.34
  -4 -16   3   27.38    1.89
  -4  16   3   28.97    1.52
   4  16  -3   21.88    1.38
   4  16  -3   36.51    2.01
   4  16  -2  290.06    5.27
   4 -16  -2  329.53   12.03
  -4 -16   2  242.17    4.54
   4 -16  -2  276.11    3.69
   4  16  -2  265.49    4.35
  -4  16   2  294.51    4.62
  -4  16   2  245.23    3.79
  -4 -16   2  266.08    6.52
  -4  16   1  101.28    2.59
   4 -16  -1  102.72    2.54
  -4 -16   1  100.09    2.71
  -4  16   1  103.17    2.25
   4  16  -1   88.84    3.12
   4  16  -1   85.17    2.54
   4 -16  -1   92.17    3.32
  -4 -16   1  100.65    5.51
   4  16   0   28.59    2.44
   4 -16   0   20.77    1.40
  -4  16   0   17.92    1.07
   4 -16   0   27.03    1.47
  -4 -16   0   21.89    1.39
  -4 -16   0   18.52    5.84
   4  16   0   25.63    1.55
  -4  16   0   15.01    1.15
   4 -16   1   78.04    2.47
  -4  16  -1   87.36    2.60
   4 -16   1   73.44    2.90
  -4 -16  -1   87.39    2.63
   4  16   1  108.13    3.22
  -4 -16  -1  103.24   16.40
  -4  16  -1   90.44    2.86
   4  16   1  120.67    6.92
  -4  16  -2   63.94    2.58
  -4  16  -2   61.16    2.60
  -4 -16  -2   56.02    2.28
   4  16   2   57.27    2.89
   4 -16   2   62.16    2.38
   4 -16   2   58.43    2.94
   4  16   3    7.56    1.53
   4 -16   3   20.25    2.44
  -4  16  -3   19.10    1.72
   4 -16   3   14.02    1.45
  -4  16  -3   12.11    1.60
   4 -16   4    8.52    2.31
  -4 -16  -4   11.66    1.93
   4  18  -4   14.91    1.50
   4 -18  -4   16.41    1.17
  -4 -18   4   12.22    1.70
  -4  18   4   16.38    1.52
  -4 -18   3  288.89    5.70
  -4 -18   3  302.40    6.42
   4  18  -3  291.33    4.98
   4 -18  -3  354.34    4.43
  -4  18   3  333.35    5.20
  -4  18   3  382.78    6.97
   4 -18  -3  321.00   15.64
   4  18  -3  347.04    6.12
  -4 -18   2   23.39    1.55
   4  18  -2   19.38    1.74
   4 -18  -2   28.85    1.37
  -4  18   2   30.85    1.71
   4  18  -2   20.56    1.38
  -4  18   2   30.12    1.42
   4 -18  -2   36.26    6.75
  -4 -18   2   19.63    1.90
   4 -18  -1    4.64    1.27
  -4  18   1   15.61    1.29
   4 -18  -1   26.79    1.46
  -4 -18   1   18.20    3.44
  -4 -18   1   21.05    1.42
   4  18  -1   20.05    1.73
  -4  18   1   21.49    1.16
   4  18  -1   12.58    1.13
  -4 -18   0  142.12   13.46
  -4  18   0  121.36    2.76
   4 -18   0  127.82    3.34
  -4 -18   0  123.98    3.10
   4  18   0  121.91    3.36
   4  18   0  138.12    4.94
  -4  18   0  133.67    3.34
   4 -18   1 1170.11   11.54
  -4  18  -1 1130.81    9.68
   4 -18   1 1091.63    9.92
  -4 -18  -1 1177.50    9.92
  -4 -18  -1  917.07   29.79
   4  18   1 1001.20   10.11
  -4  18  -1 1111.79   10.74
   4  18   1 1032.57   17.66
   4 -18   2    2.77    1.27
  -4  18  -2    4.80    0.96
  -4  18  -2    1.04    0.99
   4 -18   2    3.20    0.82
  -4 -18  -2    5.58    1.05
   4  18   2   -0.77    1.07
   4 -18   3   24.07    2.51
  -4  18  -3   24.49    2.08
  -4 -18  -3   23.60    1.74
   4 -18   3   21.22    1.88
  -4  18  -3   21.54    1.99
  -4 -20   3   14.55    1.78
  -4  20   3   18.79    1.70
   4  20  -3   17.12    1.64
  -4  20   3   19.00    1.84
   4 -20  -2   77.72    2.37
   4  20  -2   80.51    3.15
   4 -20  -2   93.01    9.07
  -4 -20   2   67.86    2.74
   4  20  -2   57.89    2.35
  -4  20   2   66.75    2.57
  -4  20   2   67.93    2.24
  -4 -20   2   55.36    3.86
   4 -20  -1    1.59    1.30
   4  20  -1    2.47    0.99
  -4 -20   1   -1.94    2.35
  -4 -20   1    4.47    1.08
   4 -20  -1   -0.68    0.71
  -4  20   1    1.37    0.56
   4  20  -1    2.95    0.90
  -4  20   1   -0.12    0.65
   4 -20   0   21.79    1.70
  -4  20   0   22.15    1.31
  -4 -20   0   25.43    1.58
   4 -20   0   24.33    1.75
   4  20   0   27.72    1.77
   4  20   0   28.51    2.50
  -4  20   0   28.78    1.76
   4  20   1   18.92    2.96
   4 -20   1   21.42    1.59
  -4  20  -1   17.64    1.63
   4 -20   1   21.06    1.87
   4 -20   2   24.22    1.74
  -4  20  -2   17.75    1.81
  -4 -20  -2   34.83    1.94
  -4  20  -2   26.20    2.23
   4 -20   2   28.93    2.75
   4 -22  -2   94.84    2.86
  -4  22   2  102.30    2.90
  -4  22   1  125.55    3.01
   4 -22  -1  125.39    5.56
   4 -22   0  134.76    3.89
  -4  22   0  121.18    3.11
   4 -22   0  121.54    3.95
  -4  22   0  131.17    3.71
   4 -22   1   10.24    1.60
   4 -22   1    6.10    1.51
  -4  22  -1    6.46    1.44
  -4  22  -1    7.12    1.26
   5  -1  -6  130.88    3.94
   5  -1  -6  123.82    3.56
  -5  -1   6  128.15    4.76
   5   1  -6  126.78    3.58
  -5   1   6  119.11    3.30
  -5  -1   6  127.78    3.43
  -5   1   6  119.30    4.53
   5   1  -6  113.82    3.67
   5  -1  -5   16.13    1.30
  -5  -1   5   11.73    1.41
  -5  -1   5   11.99    1.08
   5   1  -5   14.23    1.20
   5  -1  -5   12.63    1.18
  -5   1   5   15.64    1.59
  -5   1   5   14.20    1.16
   5   1  -5   10.54    0.98
  -5   1   4    5.67    0.61
  -5   1   4    6.77    0.96
  -5  -1   4    7.23    0.85
   5  -1  -4    3.52    0.55
  -5  -1   4    5.21    0.72
   5   1  -4    5.71    0.63
   5  -1  -4    7.83    0.84
   5   1  -4    3.01    0.68
   5   1  -3    6.65    0.54
  -5  -1   3    8.54    0.57
   5  -1  -3    7.42    0.56
  -5   1   3   10.71    0.76
   5  -1  -3    9.92    0.56
   5   1  -3    7.60    0.54
  -5  -1   3    5.59    0.63
  -5   1   3    8.35    0.50
   5   1  -2 1638.09    6.25
  -5  -1   2 1622.65    8.49
  -5  -1   1   23.03    0.71
  -5   1   1   19.42    0.60
   5   1  -1    6.36    0.45
  -5   1   1   12.06    0.70
   5   1  -1   19.54    2.18
  -5  -1   1   18.00    3.97
   5  -1  -1   10.56    0.53
   5   1   0  240.90    3.50
  -5  -1   0  237.26    3.19
   5  -1   0  232.84    3.82
  -5   1   0  225.38    3.10
  -5  -1   0  238.75    4.38
   5  -1   0  239.31    3.30
  -5  -1  -1    0.80    0.64
  -5   1  -1    1.20    0.54
   5   1   1    1.94    0.85
   5  -1   1   -0.38    0.42
  -5  -1  -1    0.58    0.90
   5   1   1    1.74    0.70
   5  -1   1    2.80    0.80
   5   1   2 3299.51   17.97
   5  -1   2 2520.57   15.85
  -5  -1  -2 2917.92   15.54
  -5   1  -2 2226.19   14.70
   5   1   2 2976.27   19.64
  -5  -1  -2 3623.84   23.23
  -5   1  -2 2412.63   19.72
   5  -1   2 2269.40   18.34
   5  -1   3    2.42    1.41
  -5  -1  -3    2.28    1.18
  -5   1  -3    5.46    1.67
  -5  -1  -3    3.57    1.01
  -5   1  -3    3.24    1.13
   5   1   3    4.24    1.08
   5  -1   3    6.56    1.30
   5   1   3    3.93    1.65
  -5  -1  -4    9.03    2.27
  -5   1  -4    3.76    1.96
  -5  -1  -4    2.57    1.23
   5  -1   4    2.30    1.72
  -5   1  -4    1.27    1.09
   5   1   4    4.02    1.44
   5  -1   4    1.17    0.97
   5   1   4    7.10    2.02
   5  -1   5    4.83    2.00
  -5   1  -5    3.82    2.43
  -5   1  -5    0.53    1.29
   5   1   5    1.13    1.27
  -5  -1  -5    3.01    1.59
   5  -1   5    1.11    1.37
   5   1   5    2.87    1.77
  -5  -1  -5    1.35    2.51
  -5   3   6    1.42    1.65
   5  -3  -6    3.32    1.36
  -5  -3   6    2.28    1.46
  -5  -3   6    1.20    0.81
   5  -3  -6   -0.95    1.09
   5   3  -6    1.54    0.99
   5   3  -6    1.78    0.84
  -5   3   6    0.40    0.68
  -5   3   5    5.06    1.10
   5  -3  -5    0.93    0.84
  -5  -3   5    0.38    1.00
   5  -3  -5    0.59    0.97
  -5  -3   5    2.34    0.71
  -5   3   5    2.40    0.76
   5   3  -5    4.94    0.94
   5   3  -5    3.95    0.84
   5  -3  -4  101.59    2.29
  -5  -3   4  111.24    3.01
   5   3  -4   84.00    2.23
  -5   3   4   91.39    2.04
   5   3  -4  100.46    2.44
   5  -3  -4  100.54    2.44
  -5  -3   4   91.10    2.22
  -5   3   4  105.74    3.01
   5   3  -3   50.05    1.38
   5  -3  -3   51.65    1.22
  -5  -3   3   51.78    1.64
  -5  -3   3   49.88    1.45
  -5   3   3   50.09    1.06
   5   3  -3   53.02    1.51
   5  -3  -3   51.42    1.18
   5   3  -2   72.59    1.56
  -5  -3   2   73.98    1.49
   5   3  -2   70.86    1.34
  -5  -3   2   69.07    2.03
   5   3  -1  126.49    4.02
  -5  -3   1  128.06    1.87
   5  -3   0  339.99    3.70
   5  -3   0  338.26    4.75
  -5  -3   0  325.85    3.86
  -5   3   0  336.59    4.75
   5   3   0  333.05    4.33
  -5   3   0  322.75    3.67
  -5  -3  -1    3.28    0.62
   5   3   1    1.49    0.45
  -5   3  -1    5.40    0.78
   5  -3   1    2.34    0.94
   5  -3   1    5.05    0.76
  -5   3  -1    3.98    1.20
   5   3   1    1.13    0.81
  -5  -3  -1    2.83    0.98
  -5   3  -2  444.86    6.18
   5  -3   2  456.78    6.24
   5   3   2  449.21    7.29
  -5  -3  -2  468.92    6.28
  -5  -3  -2  535.69    9.09
   5  -3   2  427.51    7.69
  -5   3  -2  453.01    8.18
   5   3   2  512.94    7.26
  -5   3  -3  155.63    4.15
   5  -3   3  174.88    4.41
  -5  -3  -3  178.49    6.15
  -5  -3  -3  146.03    3.96
   5  -3   3  149.98    5.20
   5   3   3  164.21    5.18
  -5   3  -3  163.19    5.53
   5   3   3  171.87    4.66
   5  -3   4   17.91    2.55
  -5  -3  -4   15.21    2.39
   5   3   4   17.96    2.36
  -5   3  -4   15.51    2.65
  -5   3  -4   16.11    1.94
   5   3   4   19.01    1.99
   5  -3   4   15.68    1.74
  -5  -3  -4   19.25    1.94
   5  -3   5   14.30    2.73
  -5   3  -5   13.84    2.59
  -5  -3  -5   13.36    1.84
   5   3   5   13.64    2.13
   5  -3   5   10.84    1.92
   5   3   5    7.77    2.27
  -5  -3  -5    6.91    2.65
   5  -5  -6   15.00    1.66
  -5  -5   6    9.18    2.10
   5  -5  -6    7.65    1.27
  -5  -5   6    6.78    1.18
   5   5  -6   17.22    1.82
   5   5  -6   11.82    1.49
  -5   5   6    9.17    1.19
  -5   5   6   13.51    1.89
   5   5  -5  165.66    3.74
  -5   5   5  199.82    3.78
   5   5  -5  174.58    3.84
  -5  -5   5  157.25    4.29
  -5  -5   5  172.09    3.63
  -5   5   5  162.06    4.22
   5  -5  -5  182.11    3.59
   5  -5  -5  201.22    4.66
  -5  -5   4   45.19    2.03
   5  -5  -4   33.22    1.27
   5   5  -4   35.56    1.52
  -5   5   4   48.43    1.54
   5   5  -4   45.31    1.75
  -5   5   4   31.10    1.57
   5  -5  -4   48.83    1.93
  -5  -5   4   41.28    1.61
  -5  -5   3  737.53    6.50
  -5   5   3  687.19    4.18
  -5  -5   3  791.86    6.48
   5   5  -3  708.18    5.49
   5  -5  -3  685.39    4.34
   5   5  -3  748.27    6.10
  -5   5   3  738.76    4.93
   5  -5  -3  697.20    5.12
   5   5  -2   15.18    0.86
  -5  -5   2   14.89    0.77
   5   5  -2   16.83    0.76
  -5  -5   1  916.34    5.61
   5   5  -1  898.23    6.06
  -5   5   0   44.13    1.58
  -5   5   0   49.58    1.46
   5  -5   0   45.95    1.35
   5   5   0   47.10    1.69
  -5   5  -1  787.30    7.18
   5   5   1  781.77   23.86
   5   5   1  814.26    8.28
   5  -5   1  849.72    7.44
   5  -5   1  777.70    9.16
  -5  -5  -1  797.13    7.35
  -5  -5  -1  877.13   10.15
  -5   5  -1  871.58    9.22
  -5   5  -2   66.52    2.43
   5  -5   2   62.05    2.35
   5   5   2   64.58    2.68
   5  -5   2   56.17    2.89
   5   5   2   58.97    2.65
  -5   5  -2   61.36    2.91
  -5  -5  -2   63.57    2.41
   5  -5   3  371.72    6.41
  -5   5  -3  378.85    6.45
   5   5   3  364.42    7.34
  -5  -5  -3  354.87    6.09
   5  -5   3  414.75    8.48
  -5  -5  -3  355.45    8.56
   5   5   3  425.25    7.62
  -5   5  -3  375.81    7.95
  -5  -5  -4    2.95    2.21
   5  -5   4   -0.52    1.56
  -5  -5  -4    0.29    0.96
  -5   5  -4   -1.67    1.27
   5   5   4    1.11    1.25
  -5   5  -4    5.41    1.66
   5  -5   4    3.08    1.14
   5   5   4    0.47    1.55
   5   5   5  169.10    6.21
  -5   5  -5  160.30    5.00
  -5   7   6    6.31    1.46
   5  -7  -6    2.42    1.18
  -5  -7   6   11.09    2.01
   5   7  -6    7.44    1.49
  -5  -7   6    4.70    1.01
   5  -7  -6    9.86    1.24
  -5   7   6    7.11    1.20
   5   7  -6    3.91    1.07
   5  -7  -5    4.69    1.26
   5  -7  -5    1.75    0.91
  -5  -7   5    4.25    1.30
   5   7  -5    1.71    0.72
  -5  -7   5    1.73    0.83
  -5   7   5    0.46    0.62
  -5   7   5    3.74    1.31
   5   7  -5    1.92    0.79
  -5  -7   4   20.37    1.26
  -5   7   4   27.43    1.29
   5   7  -4   31.68    1.54
  -5  -7   4   30.29    1.77
   5   7  -4   28.70    1.51
   5  -7  -4   22.94    1.10
  -5   7   4   19.31    1.19
   5  -7  -4   20.83    1.67
   5   7  -3  195.86    3.10
  -5  -7   3  181.03    3.41
   5  -7  -3  185.98    1.90
   5  -7  -3  191.92    3.11
   5   7  -3  194.94    3.38
  -5   7   3  185.67    2.45
   5   7  -2   19.63    1.18
   5   7  -2   21.83    0.95
  -5  -7   2   20.36    1.34
   5  -7  -1   25.39    0.75
   5  -7  -1   23.00    0.90
  -5   7   1   24.38    0.74
  -5  -7   1   27.05    1.06
  -5   7   1   22.86    0.77
   5   7  -1   34.23    1.26
  -5  -7   1   15.73    4.13
   5   7  -1   24.02    1.71
  -5   7   0   23.33    1.14
  -5   7   0   29.57    1.21
  -5  -7   0   22.20    1.09
   5  -7   0   25.25    1.02
   5  -7   0   24.77    1.40
   5   7   0   30.70    1.45
  -5  -7  -1  241.58   15.16
  -5   7  -1  195.57    3.55
   5  -7   1  193.98    3.40
  -5   7  -1  218.09    4.29
  -5  -7  -1  190.47    3.57
   5   7   1  225.27    4.40
   5  -7   1  176.81    4.27
  -5  -7  -2    2.16    1.63
   5   7   2    0.06    0.74
   5  -7   2    0.97    1.00
  -5   7  -2    0.33    0.94
  -5   7  -2    1.32    0.83
   5  -7   2    0.64    0.74
  -5  -7  -2   -0.36    0.61
  -5   7  -3   60.46    3.16
  -5   7  -3   57.83    2.59
   5  -7   3   53.43    2.47
  -5  -7  -3   65.08    3.81
  -5  -7  -3   40.17    2.17
   5   7   3   40.48    2.64
   5   7   3   53.27    2.79
   5  -7   3   36.29    2.97
  -5   7  -4   66.54    3.72
  -5   7  -4   66.53    3.07
   5  -7   4   74.88    3.25
  -5  -7  -4   55.57    2.78
   5   7   4   66.57    3.67
   5  -7   4   93.77    4.63
   5   7   4   80.29    3.95
  -5  -7  -4   46.32    3.89
   5  -7   5   25.56    3.37
  -5   7  -5   28.52    2.71
   5   7   5   26.98    2.77
  -5   9   6   88.77    3.13
   5   9  -6   78.98    3.04
   5   9  -6   88.66    3.29
  -5  -9   6   91.05    3.96
  -5  -9   6   88.25    3.09
   5  -9  -6   89.08    2.85
  -5   9   6   81.19    3.57
  -5  -9   5   51.06    2.70
   5   9  -5   48.18    2.14
   5   9  -5   56.14    2.38
   5  -9  -5   57.79    2.00
   5  -9  -5   62.26    2.93
  -5  -9   5   58.59    2.34
  -5   9   5   64.73    2.38
  -5   9   4   12.77    1.05
  -5  -9   4   15.45    1.22
[truncated: 341,013 more chars]
